# Supplementary material for: Exploring and Mobilizing the Gene Bank Biodiversity for Wheat Improvement
Source: PLoS One. 2015 Jul 15;10(7):e0132112. doi: 10.1371/journal.pone.0132112 (PMC4503568; doi:10.1371/journal.pone.0132112)
Supplement: S1 Table — (XLSX) [file pone.0132112.s009.xlsx]

## Sheet: Sheet3
Crossing block_Origin	Sample code	GID	Selection History	Pedigree	Specific Name	Cross Program	Origin	Year of release
FIGS Drought	FD1	7137301		IG 42767	IG 42767	BW	TUR	0
FIGS Drought	FD2	7137313		IG 43246	IG 43246	BW	PAK	0
FIGS Drought	FD3	7137335		IG 84029	IG 84029	BW	IRN	0
FIGS Drought	FD4	7137349		IG 107122	IG 107122	BW	IRN	0
FIGS Drought	FD5	7137360		IG 120703	IG 120703	BW	UZB	0
FIGS Drought	FD6	7137552		IG 122794	IG 122794	BW	IRN	0
FIGS Drought	FD7	7137251		IG 41751	IG 41751	BW	PAK	0
FIGS Drought	FD8	7137265		IG 41781	IG 41781	BW	PAK	0
FIGS Drought	FD9	7137276		IG 41870	IG 41870	BW	PAK	0
FIGS Drought	FD10	7137294		IG 42153	IG 42153	BW	PAK	0
FIGS Drought	FD11	7137519		IG 122756	IG 122756	BW	IRN	0
FIGS Drought	FD12	7137535		IG 122774	IG 122774	BW	IRN	0
FIGS Drought	FD13	7137302		IG 42768	IG 42768	BW	TUR	0
FIGS Drought	FD14	7137314		IG 43247	IG 43247	BW	PAK	0
FIGS Drought	FD15	7137337		IG 86290	IG 86290	BW	ETH	0
FIGS Drought	FD16	7137351		IG 107127	IG 107127	BW	IRN	0
FIGS Drought	FD17	7137361		IG 120704	IG 120704	BW	UZB	0
FIGS Drought	FD18	7137554		IG 126482	IG 126482	BW	TKM	0
FIGS Drought	FD19	7137252		IG 41756	IG 41756	BW	PAK	0
FIGS Drought	FD20	7137266		IG 41783	IG 41783	BW	PAK	0
FIGS Drought	FD21	7137280		IG 42131	IG 42131	BW	PAK	0
FIGS Drought	FD22	7137296		IG 42157	IG 42157	BW	PAK	0
FIGS Drought	FD23	7137521		IG 122758	IG 122758	BW	IRN	0
FIGS Drought	FD24	7137536		IG 122775	IG 122775	BW	IRN	0
FIGS Drought	FD25	7137303		IG 43126	IG 43126	BW	TUR	0
FIGS Drought	FD26	7137315		IG 43248	IG 43248	BW	PAK	0
FIGS Drought	FD27	0					IRN	0
FIGS Drought	FD28	7137352		IG 107128	IG 107128	BW	IRN	0
FIGS Drought	FD29	7137362		IG 122139	IG 122139	BW	IRN	0
FIGS Drought	FD30	7137555		IG 131322	IG 131322	BW	KAZ	0
FIGS Drought	FD31	7137254		IG 41762	IG 41762	BW	PAK	0
FIGS Drought	FD32	7137268		IG 41785	IG 41785	BW	PAK	0
FIGS Drought	FD33	7137282		IG 42133	IG 42133	BW	PAK	0
FIGS Drought	FD34	7137297		IG 42158	IG 42158	BW	PAK	0
FIGS Drought	FD35	7137522		IG 122759	IG 122759	BW	IRN	0
FIGS Drought	FD36	7137537		IG 122776	IG 122776	BW	IRN	0
FIGS Drought	FD37	7137304		IG 43190	IG 43190	BW	PAK	0
FIGS Drought	FD38	7137319		IG 43256	IG 43256	BW	PAK	0
FIGS Drought	FD39	7137363		IG 122140	IG 122140	BW	IRN	0
FIGS Drought	FD40	7137353		IG 107129	IG 107129	BW	IRN	0
FIGS Drought	FD41	7137365		IG 122142	IG 122142	BW	IRN	0
FIGS Drought	FD42	7137556		IG 131672	IG 131672	BW	TJK	0
FIGS Drought	FD43	7137257		IG 41766	IG 41766	BW	PAK	0
FIGS Drought	FD44	7137271		IG 41794	IG 41794	BW	PAK	0
FIGS Drought	FD45	7137288		IG 42140	IG 42140	BW	PAK	0
FIGS Drought	FD46	7137507		IG 122744	IG 122744	BW	IRN	0
FIGS Drought	FD47	7137523		IG 122760	IG 122760	BW	IRN	0
FIGS Drought	FD48	7137538		IG 122777	IG 122777	BW	IRN	0
FIGS Drought	FD49	7137305		IG 43210	IG 43210	BW	PAK	0
FIGS Drought	FD50	7137323		IG 43260	IG 43260	BW	PAK	0
FIGS Drought	FD51	7137365		IG 122142	IG 122142	BW	IRN	0
FIGS Drought	FD52	7137354		IG 107131	IG 107131	BW	IRN	0
FIGS Drought	FD53	7137368		IG 122145	IG 122145	BW	IRN	0
FIGS Drought	FD54	7137247		IG 41745	IG 41745	BW	PAK	0
FIGS Drought	FD55	7137259		IG 41768	IG 41768	BW	PAK	0
FIGS Drought	FD56	7137273		IG 41796	IG 41796	BW	PAK	0
FIGS Drought	FD57	7137289		IG 42141	IG 42141	BW	PAK	0
FIGS Drought	FD58	7137509		IG 122746	IG 122746	BW	IRN	0
FIGS Drought	FD59	7137525		IG 122762	IG 122762	BW	IRN	0
FIGS Drought	FD60	7137541		IG 122780	IG 122780	BW	IRN	0
FIGS Drought	FD61	7137308		IG 43226	IG 43226	BW	PAK	0
FIGS Drought	FD62	7137327		IG 43265	IG 43265	BW	PAK	0
FIGS Drought	FD63	7137347		IG 107120	IG 107120	BW	IRN	0
FIGS Drought	FD64	7137356		IG 108567	IG 108567	BW	PAK	0
FIGS Drought	FD65	7137369		IG 122146	IG 122146	BW	IRN	0
FIGS Drought	FD66	7137248		IG 41746	IG 41746	BW	PAK	0
FIGS Drought	FD67	7137260		IG 41769	IG 41769	BW	PAK	0
FIGS Drought	FD68	7137274		IG 41797	IG 41797	BW	PAK	0
FIGS Drought	FD69	7137290		IG 42144	IG 42144	BW	PAK	0
FIGS Drought	FD70	7137510		IG 122747	IG 122747	BW	IRN	0
FIGS Drought	FD71	7137529		IG 122767	IG 122767	BW	IRN	0
FIGS Drought	FD72	7137542		IG 122781	IG 122781	BW	IRN	0
FIGS Drought	FD73	0					PAK	0
FIGS Drought	FD74	7137333		IG 44210	IG 44210	BW	UZB	0
FIGS Drought	FD75	7137348		IG 107121	IG 107121	BW	IRN	0
FIGS Drought	FD76	7137357		IG 108569	IG 108569	BW	PAK	0
FIGS Drought	FD77	7137370		IG 122147	IG 122147	BW	IRN	0
FIGS Drought	FD78	7137249		IG 41747	IG 41747	BW	PAK	0
FIGS Drought	FD79	7137263		IG 41779	IG 41779	BW	PAK	0
FIGS Drought	FD80	7137275		IG 41801	IG 41801	BW	PAK	0
FIGS Drought	FD81	7137292		IG 42147	IG 42147	BW	PAK	0
FIGS Drought	FD82	7137513		IG 122750	IG 122750	BW	IRN	0
FIGS Drought	FD83	7137530		IG 122768	IG 122768	BW	IRN	0
FIGS Drought	FD84	7137311		IG 43244	IG 43244	BW	PAK	0
FIGS Drought	FD85	7137334		IG 44212	IG 44212	BW	TJK	0
FIGS Drought	FD86	7137366		IG 122143	IG 122143	BW	IRN	0
FIGS Drought	FD87	7137359		IG 120702	IG 120702	BW	UZB	0
FIGS Drought	FD88	7137371		IG 122148	IG 122148	BW	IRN	0
FIGS Drought	FD89	7137250		IG 41750	IG 41750	BW	PAK	0
FIGS Drought	FD90	7137264		IG 41780	IG 41780	BW	PAK	0
FIGS Drought	FD91	7137411		IG 122189	IG 122189	BW	IRN	0
FIGS Drought	FD92	7137291		IG 42146	IG 42146	BW	PAK	0
FIGS Drought	FD93	7137511		IG 122748	IG 122748	BW	IRN	0
FIGS Drought	FD94	7137531		IG 122770	IG 122770	BW	IRN	0
FIGS Drought	FD95	7137374		IG 122151	IG 122151	BW	IRN	0
FIGS Drought	FD96	7137385		IG 122162	IG 122162	BW	IRN	0
FIGS Drought	FD97	7137394		IG 122171	IG 122171	BW	IRN	0
FIGS Drought	FD98	7137543		IG 122782	IG 122782	BW	IRN	0
FIGS Drought	FD99	0					IRN	0
FIGS Drought	FD100	7137470		IG 122705	IG 122705	BW	IRN	0
FIGS Drought	FD101	7137466		IG 122701	IG 122701	BW	IRN	0
FIGS Drought	FD102	7137455		IG 122666	IG 122666	BW	IRN	0
FIGS Drought	FD103	7137422		IG 122201	IG 122201	BW	IRN	0
FIGS Drought	FD104	7137433		IG 122610	IG 122610	BW	IRN	0
FIGS Drought	FD105	7137447		IG 122658	IG 122658	BW	IRN	0
FIGS Drought	FD107	7137375		IG 122152	IG 122152	BW	IRN	0
FIGS Drought	FD108	7137386		IG 122163	IG 122163	BW	IRN	0
FIGS Drought	FD109	7137399		IG 122177	IG 122177	BW	IRN	0
FIGS Drought	FD110	7137544		IG 122783	IG 122783	BW	IRN	0
FIGS Drought	FD111	7137479		IG 122716	IG 122716	BW	IRN	0
FIGS Drought	FD112	7137469		IG 122704	IG 122704	BW	IRN	0
FIGS Drought	FD113	7137468		IG 122703	IG 122703	BW	IRN	0
FIGS Drought	FD114	7137456		IG 122667	IG 122667	BW	IRN	0
FIGS Drought	FD115	7137423		IG 122202	IG 122202	BW	IRN	0
FIGS Drought	FD116	7137434		IG 122612	IG 122612	BW	IRN	0
FIGS Drought	FD117	7137448		IG 122659	IG 122659	BW	IRN	0
FIGS Drought	FD118	7137496		IG 122733	IG 122733	BW	IRN	0
FIGS Drought	FD119	7137377		IG 122154	IG 122154	BW	IRN	0
FIGS Drought	FD120	7137387		IG 122164	IG 122164	BW	IRN	0
FIGS Drought	FD121	7137400		IG 122178	IG 122178	BW	IRN	0
FIGS Drought	FD122	7137547		IG 122786	IG 122786	BW	IRN	0
FIGS Drought	FD123	7137483		IG 122720	IG 122720	BW	IRN	0
FIGS Drought	FD124	7137458		IG 122693	IG 122693	BW	IRN	0
FIGS Drought	FD125	7137449		IG 122660	IG 122660	BW	IRN	0
FIGS Drought	FD126	7137412		IG 122190	IG 122190	BW	IRN	0
FIGS Drought	FD127	7137424		IG 122203	IG 122203	BW	IRN	0
FIGS Drought	FD128	7137437		IG 122615	IG 122615	BW	IRN	0
FIGS Drought	FD129	7137557		IG 131673	IG 131673	BW	TJK	0
FIGS Drought	FD130	7137497		IG 122734	IG 122734	BW	IRN	0
FIGS Drought	FD131	7137379		IG 122156	IG 122156	BW	IRN	0
FIGS Drought	FD132	7137388		IG 122165	IG 122165	BW	IRN	0
FIGS Drought	FD133	7137401		IG 122179	IG 122179	BW	IRN	0
FIGS Drought	FD134	7137548		IG 122787	IG 122787	BW	IRN	0
FIGS Drought	FD135	7137484		IG 122721	IG 122721	BW	IRN	0
FIGS Drought	FD136	7137460		IG 122695	IG 122695	BW	IRN	0
FIGS Drought	FD137	7137450		IG 122661	IG 122661	BW	IRN	0
FIGS Drought	FD138	7137413		IG 122191	IG 122191	BW	IRN	0
FIGS Drought	FD139	7137425		IG 122204	IG 122204	BW	IRN	0
FIGS Drought	FD140	7137440		IG 122623	IG 122623	BW	IRN	0
FIGS Drought	FD141	7137490		IG 122727	IG 122727	BW	IRN	0
FIGS Drought	FD142	7137498		IG 122735	IG 122735	BW	IRN	0
FIGS Drought	FD143	7137381		IG 122158	IG 122158	BW	IRN	0
FIGS Drought	FD144	7137389		IG 122166	IG 122166	BW	IRN	0
FIGS Drought	FD145	7137402		IG 122180	IG 122180	BW	IRN	0
FIGS Drought	FD146	7137549		IG 122789	IG 122789	BW	IRN	0
FIGS Drought	FD147	7137486		IG 122723	IG 122723	BW	IRN	0
FIGS Drought	FD148	7137461		IG 122696	IG 122696	BW	IRN	0
FIGS Drought	FD149	7137451		IG 122662	IG 122662	BW	IRN	0
FIGS Drought	FD150	7137414		IG 122192	IG 122192	BW	IRN	0
FIGS Drought	FD151	7137426		IG 122205	IG 122205	BW	IRN	0
FIGS Drought	FD152	7137441		IG 122624	IG 122624	BW	IRN	0
FIGS Drought	FD153	7137491		IG 122728	IG 122728	BW	IRN	0
FIGS Drought	FD154	7137500		IG 122737	IG 122737	BW	IRN	0
FIGS Drought	FD155	7137382		IG 122159	IG 122159	BW	IRN	0
FIGS Drought	FD156	7137391		IG 122168	IG 122168	BW	IRN	0
FIGS Drought	FD157	7137404		IG 122182	IG 122182	BW	IRN	0
FIGS Drought	FD158	7137551		IG 122793	IG 122793	BW	IRN	0
FIGS Drought	FD159	7137487		IG 122724	IG 122724	BW	IRN	0
FIGS Drought	FD160	7137463		IG 122698	IG 122698	BW	IRN	0
FIGS Drought	FD161	7137452		IG 122663	IG 122663	BW	IRN	0
FIGS Drought	FD162	7137416		IG 122194	IG 122194	BW	IRN	0
FIGS Drought	FD163	7137427		IG 122206	IG 122206	BW	IRN	0
FIGS Drought	FD164	7137442		IG 122625	IG 122625	BW	IRN	0
FIGS Drought	FD165	7137492		IG 122729	IG 122729	BW	IRN	0
FIGS Drought	FD166	7137499		IG 122736	IG 122736	BW	IRN	0
FIGS Drought	FD167	7137383		IG 122160	IG 122160	BW	IRN	0
FIGS Drought	FD168	7137392		IG 122169	IG 122169	BW	IRN	0
FIGS Drought	FD169	7137405		IG 122183	IG 122183	BW	IRN	0
FIGS Drought	FD170	7137293		IG 42152	IG 42152	BW	PAK	0
FIGS Drought	FD171	7137488		IG 122725	IG 122725	BW	IRN	0
FIGS Drought	FD172	7137464		IG 122699	IG 122699	BW	IRN	0
FIGS Drought	FD173	7137453		IG 122664	IG 122664	BW	IRN	0
FIGS Drought	FD174	7137417		IG 122195	IG 122195	BW	IRN	0
FIGS Drought	FD175	7137431		IG 122604	IG 122604	BW	IRN	0
FIGS Drought	FD176	7137444		IG 122628	IG 122628	BW	IRN	0
FIGS Drought	FD177	7137493		IG 122730	IG 122730	BW	IRN	0
FIGS Drought	FD178	7137384		IG 122161	IG 122161	BW	IRN	0
FIGS Drought	FD179	7137393		IG 122170	IG 122170	BW	IRN	0
FIGS Drought	FD180	7137408		IG 122186	IG 122186	BW	IRN	0
FIGS Drought	FD181	7137477		IG 122714	IG 122714	BW	IRN	0
FIGS Drought	FD182	7137489		IG 122726	IG 122726	BW	IRN	0
FIGS Drought	FD183	7137465		IG 122700	IG 122700	BW	IRN	0
FIGS Drought	FD184	7137454		IG 122665	IG 122665	BW	IRN	0
FIGS Drought	FD185	7137421		IG 122199	IG 122199	BW	IRN	0
FIGS Drought	FD186	7137432		IG 122605	IG 122605	BW	IRN	0
FIGS Drought	FD187	7137445		IG 122629	IG 122629	BW	IRN	0
FIGS Drought	FD188	7137494		IG 122731	IG 122731	BW	IRN	0
FIGS Drought	FD189	0					IRN	0
FIGS Drought	FD190	0					IRN	0
FIGS Drought	FD191	7137118		IG 41479	IG 41479	BW	PAK	0
FIGS Drought	FD192	7137129		IG 41514	IG 41514	BW	PAK	0
FIGS Drought	FD193	7137141		IG 41557	IG 41557	BW	PAK	0
FIGS Drought	FD194	7137154		IG 41574	IG 41574	BW	PAK	0
FIGS Drought	FD195	7137501		IG 122738	IG 122738	BW	IRN	0
FIGS Drought	FD196	0					IRN	0
FIGS Drought	FD197	0					IRN	0
FIGS Drought	FD198	7137096		IG 41219	IG 41219	BW	PAK	0
FIGS Drought	FD199	7137237		IG 41733	IG 41733	BW	PAK	0
FIGS Drought	FD200	7137219		IG 41714	IG 41714	BW	PAK	0
FIGS Drought	FD201	0					IRN	0
FIGS Drought	FD202	7137105		IG 41249	IG 41249	BW	PAK	0
FIGS Drought	FD203	7137120		IG 41485	IG 41485	BW	PAK	0
FIGS Drought	FD204	7137130		IG 41515	IG 41515	BW	PAK	0
FIGS Drought	FD205	7137142		IG 41558	IG 41558	BW	PAK	0
FIGS Drought	FD206	7137155		IG 41575	IG 41575	BW	PAK	0
FIGS Drought	FD207	7137502		IG 122739	IG 122739	BW	IRN	0
FIGS Drought	FD208	0					IRN	0
FIGS Drought	FD209	0					IRN	0
FIGS Drought	FD210	7137097		IG 41220	IG 41220	BW	PAK	0
FIGS Drought	FD211	7137236		IG 41732	IG 41732	BW	PAK	0
FIGS Drought	FD212	7137218		IG 41713	IG 41713	BW	PAK	0
FIGS Drought	FD213	0					IRN	0
FIGS Drought	FD214	7137107		IG 41253	IG 41253	BW	PAK	0
FIGS Drought	FD215	7137122		IG 41487	IG 41487	BW	PAK	0
FIGS Drought	FD216	7137131		IG 41516	IG 41516	BW	PAK	0
FIGS Drought	FD217	7137144		IG 41560	IG 41560	BW	PAK	0
FIGS Drought	FD218	7137156		IG 41576	IG 41576	BW	PAK	0
FIGS Drought	FD219	7137504		IG 122741	IG 122741	BW	IRN	0
FIGS Drought	FD220	0					IRN	0
FIGS Drought	FD221	0					IRN	0
FIGS Drought	FD222	7137098		IG 41236	IG 41236	BW	PAK	0
FIGS Drought	FD223	7137234		IG 41730	IG 41730	BW	PAK	0
FIGS Drought	FD224	7137207		IG 41689	IG 41689	BW	PAK	0
FIGS Drought	FD225	0					IRN	0
FIGS Drought	FD226	7137108		IG 41398	IG 41398	BW	PAK	0
FIGS Drought	FD227	7137123		IG 41488	IG 41488	BW	PAK	0
FIGS Drought	FD228	7137132		IG 41517	IG 41517	BW	PAK	0
FIGS Drought	FD229	7137146		IG 41562	IG 41562	BW	PAK	0
FIGS Drought	FD230	7137159		IG 41580	IG 41580	BW	PAK	0
FIGS Drought	FD231	7137505		IG 122742	IG 122742	BW	IRN	0
FIGS Drought	FD232	0					IRN	0
FIGS Drought	FD233	0					IRN	0
FIGS Drought	FD234	7137099		IG 41237	IG 41237	BW	PAK	0
FIGS Drought	FD235	7137233		IG 41729	IG 41729	BW	PAK	0
FIGS Drought	FD236	7137212		IG 41703	IG 41703	BW	PAK	0
FIGS Drought	FD237	0					IRN	0
FIGS Drought	FD238	7137109		IG 41439	IG 41439	BW	PAK	0
FIGS Drought	FD239	7137125		IG 41504	IG 41504	BW	PAK	0
FIGS Drought	FD240	7137133		IG 41545	IG 41545	BW	PAK	0
FIGS Drought	FD241	7137148		IG 41566	IG 41566	BW	PAK	0
FIGS Drought	FD242	7137163		IG 41600	IG 41600	BW	PAK	0
FIGS Drought	FD243	7137095		IG 41217	IG 41217	BW	PAK	0
FIGS Drought	FD244	0					IRN	0
FIGS Drought	FD245	0					IRN	0
FIGS Drought	FD246	7137100		IG 41241	IG 41241	BW	PAK	0
FIGS Drought	FD247	7137232		IG 41728	IG 41728	BW	PAK	0
FIGS Drought	FD248	7137210		IG 41701	IG 41701	BW	PAK	0
FIGS Drought	FD249	0					IRN	0
FIGS Drought	FD250	7137110		IG 41440	IG 41440	BW	PAK	0
FIGS Drought	FD251	7137127		IG 41506	IG 41506	BW	PAK	0
FIGS Drought	FD252	7137137		IG 41551	IG 41551	BW	PAK	0
FIGS Drought	FD253	7137150		IG 41570	IG 41570	BW	PAK	0
FIGS Drought	FD254	7137164		IG 41602	IG 41602	BW	PAK	0
FIGS Drought	FD255	0					IRN	0
FIGS Drought	FD256	0					IRN	0
FIGS Drought	FD257	0					IRN	0
FIGS Drought	FD258	7137101		IG 41242	IG 41242	BW	PAK	0
FIGS Drought	FD260	7137216		IG 41711	IG 41711	BW	PAK	0
FIGS Drought	FD261	0					IRN	0
FIGS Drought	FD262	7137111		IG 41441	IG 41441	BW	PAK	0
FIGS Drought	FD263	7137128		IG 41513	IG 41513	BW	PAK	0
FIGS Drought	FD264	7137138		IG 41554	IG 41554	BW	PAK	0
FIGS Drought	FD265	7137151		IG 41571	IG 41571	BW	PAK	0
FIGS Drought	FD266	7137102		IG 41243	IG 41243	BW	PAK	0
FIGS Drought	FD267	0					IRN	0
FIGS Drought	FD268	0					UZB	0
FIGS Drought	FD269	0					IRN	0
FIGS Drought	FD270	7137104		IG 41246	IG 41246	BW	PAK	0
FIGS Drought	FD271	7137228		IG 41724	IG 41724	BW	PAK	0
FIGS Drought	FD272	0					IRN	0
FIGS Drought	FD273	7137113		IG 41468	IG 41468	BW	PAK	0
FIGS Drought	FD274	7137124		IG 41489	IG 41489	BW	PAK	0
FIGS Drought	FD275	7137139		IG 41555	IG 41555	BW	PAK	0
FIGS Drought	FD276	7137153		IG 41573	IG 41573	BW	PAK	0
FIGS Drought	FD277	7137103		IG 41245	IG 41245	BW	PAK	0
FIGS Drought	FD278	0					IRN	0
FIGS Drought	FD279	0					IRN	0
FIGS Drought	FD280	0					IRN	0
FIGS Drought	FD281	0					IRN	0
FIGS Drought	FD282	7137225		IG 41721	IG 41721	BW	PAK	0
Synthetic hexaploids	PS1	3583993	CASS02B00011S	KUCUK/AE.SQUARROSA (458)		BW		0
Synthetic hexaploids	PS2	4060333	CASW02GH00100S	DUKEM_12/2*RASCON_21//AE.SQUARROSA (1081)		BW		0
Synthetic hexaploids	PS3	3583171	CASW02GH00080S	SOOTY_9/RASCON_37//AE.SQUARROSA (792)		BW		0
Synthetic hexaploids	PS4	2447455	CASW98B00002S	GARZA/BOY//AE.SQUARROSA (170)		BW		0
Synthetic hexaploids	PS5	180239	CIGM88.1239-3B	YAV_2/TEZ//AE.SQUARROSA (249)		BW		0
Synthetic hexaploids	PS6	3583871	CASS03GH00004S	CETA/AE.SQUARROSA (310)		BW		0
Synthetic hexaploids	PS7	3583902	CASS03GH00035S	GARZA/BOY//AE.SQUARROSA (642)		BW		0
Synthetic hexaploids	PS9	357641	CASW96Y00572S	D67.2/PARANA 66.270//AE.SQUARROSA (1009)		BW		0
Synthetic hexaploids	PS10	392806	CIGM90.886-4M-0Y	6973/WARD.7463//74110/3/AE.SQUARROSA (665)		BW		0
Synthetic hexaploids	PS11	3583892	CASS03GH00025S	SORA/AE.SQUARROSA (469)		BW		0
Synthetic hexaploids	PS12	3583964	CASS03GH00097S	GAN/AE.SQUARROSA (768)		BW		0
Synthetic hexaploids	PS13	4061147	CASS02B00010S	D67.2/PARANA 66.270//AE.SQUARROSA (1093)		BW		0
Synthetic hexaploids	PS14	4060331	CASW02GH00098S	D67.2/PARANA 66.270//AE.SQUARROSA (1090)		BW		0
Synthetic hexaploids	PS15	3583162	CASW02GH00071S	CETA/AE.SQUARROSA (750)		BW		0
Synthetic hexaploids	PS16	357648	CASW96Y00579S	D67.2/PARANA 66.270//AE.SQUARROSA (1039)		BW		0
Synthetic hexaploids	PS17	3583885	CASS03GH00018S	GARZA/BOY//AE.SQUARROSA (432)		BW		0
Synthetic hexaploids	PS18	3583870	CASS03GH00003S	ALTAR 84/AE.SQUARROSA (237)		BW		0
Synthetic hexaploids	PS19	3583903	CASS03GH00036S	68.111/RGB-U//WARD/3/AE.SQUARROSA (642)		BW		0
Synthetic hexaploids	PS20	3583916	CASS03GH00049S	68.111/RGB-U//WARD/3/AE.SQUARROSA (664)		BW		0
Synthetic hexaploids	PS21	357632	CASW96Y00563S	CPI8/GEDIZ/3/GOO//ALB/CRA/4/AE.SQUARROSA (494)		BW		0
Synthetic hexaploids	PS22	384752	CIGM88.1343-0B-8M-0Y	DOY1/AE.SQUARROSA (446)		BW		0
Synthetic hexaploids	PS23	3583890	CASS03GH00023S	SORA/AE.SQUARROSA (442)		BW		0
Synthetic hexaploids	PS24	227749	CASW95Y00107S	ARLIN_1/AE.SQUARROSA (430)		BW		0
Synthetic hexaploids	PS25	4061146	CASS02B00009S	ALTAR 84/AE.SQUARROSA (1068)		BW		0
Synthetic hexaploids	PS26	4060330	CASW02GH00097S	68.111/RGB-U//WARD RESEL/3/STIL/4/AE.SQUARROSA (1090)		BW		0
Synthetic hexaploids	PS27	4060328	CASW02GH00095S	D67.2/PARANA 66.270//AE.SQUARROSA (1085)		BW		0
Synthetic hexaploids	PS28	357647	CASW96Y00578S	CETA/AE.SQUARROSA (1017)		BW		0
Synthetic hexaploids	PS29	3583881	CASS03GH00014S	CETA/AE.SQUARROSA (418)		BW		0
Synthetic hexaploids	PS30	3583869	CASS03GH00002S	CPI8/GEDIZ/3/GOO//ALB/CRA/4/AE.SQUARROSA (188)		BW		0
Synthetic hexaploids	PS31	3583908	CASS03GH00041S	68.111/RGB-U//WARD RESEL/3/STIL/4/AE.SQUARROSA (659)		BW		0
Synthetic hexaploids	PS32	3583917	CASS03GH00050S	68.111/RGB-U//WARD/3/AE.SQUARROSA (667)		BW		0
Synthetic hexaploids	PS33	180231	CIGM88.1239-2B	YAV_2/TEZ//AE.SQUARROSA (249)		BW		0
Synthetic hexaploids	PS34	386114	-62SSD-0Y	ALTAR 84/AE.SQ//2*BCN		BW		0
Synthetic hexaploids	PS36	4061141	CASS03GH00136S	68112/WARD//AE.SQUARROSA (1094)		BW		0
Synthetic hexaploids	PS37	3583989	CASS02B00004S	GAN/AE.SQUARROSA (619)		BW		0
Synthetic hexaploids	PS38	4060329	CASW02GH00096S	CETA/AE.SQUARROSA (1090)		BW		0
Synthetic hexaploids	PS39	4060327	CASW02GH00094S	CETA/AE.SQUARROSA (1085)		BW		0
Synthetic hexaploids	PS40	357646	CASW96Y00577S	CPI8/GEDIZ/3/GOO//ALB/CRA/4/AE.SQUARROSA (1017)		BW		0
Synthetic hexaploids	PS41	3583880	CASS03GH00013S	CETA/AE.SQUARROSA (409)		BW		0
Synthetic hexaploids	PS42	3583868	CASS03GH00001S	68.111/RGB-U//WARD RESEL/3/STIL/4/AE.SQUARROSA (188)		BW		0
Synthetic hexaploids	PS43	3583909	CASS03GH00042S	CPI8/GEDIZ/3/GOO//ALB/CRA/4/AE.SQUARROSA (659)		BW		0
Synthetic hexaploids	PS44	3583919	CASS03GH00052S	68.111/RGB-U//WARD RESEL/3/STIL/4/AE.SQUARROSA (675)		BW		0
Synthetic hexaploids	PS45	2447462	CASW98B00009S	68.111/RGB-U//WARD/3/AE.SQUARROSA (202)		BW		0
Synthetic hexaploids	PS46	227734	CASW95Y00092S	ARLIN_1/AE.SQUARROSA (310)		BW		0
Synthetic hexaploids	PS47	3583886	CASS03GH00019S	CETA/AE.SQUARROSA (435)		BW		0
Synthetic hexaploids	PS48	4061136	CASS03GH00131S	CETA/AE.SQUARROSA (1093)		BW		0
Synthetic hexaploids	PS49	3583991	CASS02B00006S	GAN/AE.SQUARROSA (741)		BW		0
Synthetic hexaploids	PS50	4060319	CASW02GH00086S	SOOTY_9/RASCON_37//AE.SQUARROSA (1100)		BW		0
Synthetic hexaploids	PS51	4060324	CASW02GH00091S	D67.2/PARANA 66.270//AE.SQUARROSA (1068)		BW		0
Synthetic hexaploids	PS52	357644	CASW96Y00575S	D67.2/PARANA 66.270//AE.SQUARROSA (1017)		BW		0
Synthetic hexaploids	PS53	3583879	CASS03GH00012S	68.111/RGB-U//WARD/3/FGO/4/RABI/5/AE.SQUARROSA (399)		BW		0
Synthetic hexaploids	PS54	4060317	CASW01GH00004S	DUKEM_12/2*RASCON_21//AE.SQUARROSA (1091)		BW		0
Synthetic hexaploids	PS55	3583910	CASS03GH00043S	68.111/RGB-U//WARD/3/AE.SQUARROSA (659)		BW		0
Synthetic hexaploids	PS56	1824514	CIGM87.2784-1B-0PR-0B	LARU/AE.SQUARROSA (TA2459)		BW		0
Synthetic hexaploids	PS57	2447461	CASW98B0008S	CETA/AE.SQUARROSA (199)		BW		0
Synthetic hexaploids	PS58	3583899	CASS03GH00032S	GARZA/BOY//AE.SQUARROSA (641)		BW		0
Synthetic hexaploids	PS59	4061137	CASS03GH00132S	YAV_2/TEZ//AE.SQUARROSA (1093)		BW		0
Synthetic hexaploids	PS60	4061134	CASS03GH00129S	68.111/RGB-U//WARD/3/AE.SQUARROSA (1093)		BW		0
Synthetic hexaploids	PS61	4061145	CASS02B00008S	DOY1/AE.SQUARROSA (1067)		BW		0
Synthetic hexaploids	PS62	3583174	CASW02GH00083S	D67.2/PARANA 66.270//AE.SQUARROSA (828)		BW		0
Synthetic hexaploids	PS63	4060326	CASW02GH00093S	D67.2/PARANA 66.270//AE.SQUARROSA (1074)		BW		0
Synthetic hexaploids	PS64	180241	CIGM89.543-4B	68.111/RGB-U//WARD/3/FGO/4/RABI/5/AE.SQUARROSA (809)		BW		0
Synthetic hexaploids	PS65	3583877	CASS03GH00010S	ALTAR 84/AE.SQUARROSA (380)		BW		0
Synthetic hexaploids	PS66	4060315	CASW01GH00002S	KUCUK/AE.SQUARROSA (1080)		BW		0
Synthetic hexaploids	PS67	3583911	CASS03GH00044S	68112/WARD//AE.SQUARROSA (659)		BW		0
Synthetic hexaploids	PS68	212617	-0B-0PR-0B	RUFF/AE.SQ		BW		0
Synthetic hexaploids	PS69	2447459	CASW98B00006S	68.111/RGB-U//WARD/3/AE.SQUARROSA (175)		BW		0
Synthetic hexaploids	PS70	3583897	CASS03GH00030S	68.111/RGB-U//WARD/3/FGO/4/RABI/5/AE.SQUARROSA (504)		BW		0
Synthetic hexaploids	PS71	3583960	CASS03GH00093S	68.111/RGB-U//WARD RESEL/3/STIL/4/AE.SQUARROSA (768)		BW		0
Synthetic hexaploids	PS72	4061127	CASS03GH00122S	GAN/AE.SQUARROSA (1080)		BW		0
Synthetic hexaploids	PS73	3583987	CASS02B00002S	D67.2/PARANA 66.270//AE.SQUARROSA (354)		BW		0
Synthetic hexaploids	PS74	3583173	CASW02GH00082S	D67.2/PARANA 66.270//AE.SQUARROSA (797)		BW		0
Synthetic hexaploids	PS75	3583170	CASW02GH00079S	D67.2/PARANA 66.270//AE.SQUARROSA (791)		BW		0
Synthetic hexaploids	PS76	1808173	CIGM88.1313-1B	68112/WARD//AE.SQUARROSA (369)		BW		0
Synthetic hexaploids	PS77	3583874	CASS03GH00007S	DOY1/AE.SQUARROSA (342)		BW		0
Synthetic hexaploids	PS78	3583994	CASS02B00012S	CADO/BOOMER_33//AE.SQUARROSA (504)		BW		0
Synthetic hexaploids	PS79	3583912	CASS03GH00045S	68.111/RGB-U//WARD/3/AE.SQUARROSA (660)		BW		0
Synthetic hexaploids	PS80	357643	CASW96Y00574S	CROC_1/AE.SQUARROSA (1017)		BW		0
Synthetic hexaploids	PS81	2447458	CASW98B00005S	68.111/RGB-U//WARD/3/AE.SQUARROSA (173)		BW		0
Synthetic hexaploids	PS82	3583896	CASS03GH00029S	GAN/AE.SQUARROSA (479)		BW		0
Synthetic hexaploids	PS83	3583950	CASS03GH00083S	GAN/AE.SQUARROSA (721)		BW		0
Synthetic hexaploids	PS84	3583986	CASS02B00001S	CETA/AE.SQUARROSA (248)		BW		0
Synthetic hexaploids	PS85	3583168	CASW02GH00077S	68.111/RGB-U//WARD/3/FGO/4/RABI/5/AE.SQUARROSA (784)		BW		0
Synthetic hexaploids	PS86	3583169	CASW02GH00078S	D67.2/PARANA 66.270//AE.SQUARROSA (788)		BW		0
Synthetic hexaploids	PS87	180234	CIGM88.1239-4B	YAV_2/TEZ//AE.SQUARROSA (249)		BW		0
Synthetic hexaploids	PS88	3583872	CASS03GH00005S	CETA/AE.SQUARROSA (327)		BW		0
Synthetic hexaploids	PS89	386903	CASS94Y00045S-18PR-2B-0B	SABUF/4/ALTAR 84/AE.SQUARROSA (224)//CUPE/3/CROC_1/AE.SQUARROSA (205)//F27202		BW		0
Synthetic hexaploids	PS90	3583913	CASS03GH00046S	CPI8/GEDIZ/3/GOO//ALB/CRA/4/AE.SQUARROSA (660)		BW		0
Synthetic hexaploids	PS91	357642	CASW96Y00573S	D67.2/PARANA 66.270//AE.SQUARROSA (1015)		BW		0
Synthetic hexaploids	PS92	2447454	CASW98B00001S	GAN/AE.SQUARROSA (169)		BW		0
Synthetic hexaploids	PS93	3583893	CASS03GH00026S	68112/WARD//AE.SQUARROSA (469)		BW		0
Synthetic hexaploids	PS94	3583961	CASS03GH00094S	68.111/RGB-U//WARD/3/AE.SQUARROSA (768)		BW		0
Synthetic hexaploids	PS95	192502	CASW94Y00064S	LOCAL RED/AE.SQUARROSA (220)		BW		0
Synthetic hexaploids	PS96	227716	CASW95Y00074S	SHAG_22/AE.SQUARROSA (183)		BW		0
Synthetic hexaploids	PS97	192504	CASW94Y00066S	LOCAL RED/AE.SQUARROSA (222)		BW		0
Synthetic hexaploids	PS98	2447528	CASW98B00075S	68.111/RGB-U//WARD RESEL/3/STIL/4/AE.SQUARROSA (249)		BW		0
Synthetic hexaploids	PS99	3569203	CASW00GH00024S	68.111/RGB-U//WARD/3/AE.SQUARROSA (783)		BW		0
Synthetic hexaploids	PS100	3583111	CASW02GH00020S	68.111/RGB-U//WARD/3/FGO/4/RABI/5/AE.SQUARROSA (632)		BW		0
Synthetic hexaploids	PS101	2447530	CASW98B00077S	GARZA/BOY//AE.SQUARROSA (366)		BW		0
Synthetic hexaploids	PS102	2440299	CAWW98GH00046S	T.DICOCCON, PI 349046/AE.SQUARROSA (518)		BW		0
Synthetic hexaploids	PS103	3583983	CASS03GH00116S	GARZA/BOY//AE.SQUARROSA (1037)		BW		0
Synthetic hexaploids	PS104	227779	CASW95Y00137S	ARLIN_1/AE.SQUARROSA (1017)		BW		0
Synthetic hexaploids	PS105	227696	CASW95Y00054S	LOCAL RED/AE.SQUARROSA (213)		BW		0
Synthetic hexaploids	PS106	357609	CASW96Y00540S	D67.2/PARANA 66.270//AE.SQUARROSA (320)		BW		0
Synthetic hexaploids	PS107	227733	CASW95Y00091S	CROC_1/AE.SQUARROSA (310)		BW		0
Synthetic hexaploids	PS108	227712	CASW95Y00070S	ALTAR 84/AE.SQUARROSA (176)		BW		0
Synthetic hexaploids	PS109	192503	CASW94Y00065S	LOCAL RED/AE.SQUARROSA (221)		BW		0
Synthetic hexaploids	PS110	2447527	CASW98B00074S	GARZA/BOY//AE.SQUARROSA (169)		BW		0
Synthetic hexaploids	PS111	3569202	CASW00GH00023S	CETA/AE.SQUARROSA (1049)		BW		0
Synthetic hexaploids	PS112	3583092	CASW02GH00001S	SORA/AE.SQUARROSA (617)		BW		0
Synthetic hexaploids	PS113	2447531	CASW98B00078S	68.111/RGB-U//WARD/3/AE.SQUARROSA (377)		BW		0
Synthetic hexaploids	PS114	3562365	CASW99GH00003S	GARZA/BOY//AE.SQUARROSA (179)		BW		0
Synthetic hexaploids	PS115	4061125	CASS03GH00120S	CETA/AE.SQUARROSA (1073)		BW		0
Synthetic hexaploids	PS116	227778	CASW95Y00136S	CETA/AE.SQUARROSA (541)		BW		0
Synthetic hexaploids	PS117	227694	CASW95Y00052S	LOCAL RED/AE.SQUARROSA (189)		BW		0
Synthetic hexaploids	PS118	357605	CASW96Y00536S	CPI8/GEDIZ/3/GOO//ALB/CRA/4/AE.SQUARROSA (250)		BW		0
Synthetic hexaploids	PS119	174358	CIGM93.404	CROC_1/AE.SQUARROSA (1023)		BW		0
Synthetic hexaploids	PS120	227711	CASW95Y00069S	FALCIN_1/AE.SQUARROSA (176)		BW		0
Synthetic hexaploids	PS121	174361	CIGM93.299	CETA/AE.SQUARROSA (1025)		BW		0
Synthetic hexaploids	PS122	2447526	CASW98B00073S	68.111/RGB-U//WARD RESEL/3/STIL/4/AE.SQUARROSA (1043)		BW		0
Synthetic hexaploids	PS123	3569200	CASW00GH00021S	CETA/AE.SQUARROSA (1028)		BW		0
Synthetic hexaploids	PS124	3569247	CASW00GH00068S	GAN/AE.SQUARROSA (668)		BW		0
Synthetic hexaploids	PS125	2440254	CAWW98GH00001S	TK98-506 H83-1631-1/AE.SQUARROSA (409)		BW		0
Synthetic hexaploids	PS126	3562371	CASW99GH00009S	68.111/RGB-U//WARD/3/AE.SQUARROSA (251)		BW		0
Synthetic hexaploids	PS127	4061126	CASS03GH00121S	FALCIN_1/AE.SQUARROSA (1073)		BW		0
Synthetic hexaploids	PS128	227777	CASW95Y00135S	ALTAR 84/AE.SQUARROSA (539)		BW		0
Synthetic hexaploids	PS129	3583161	CASW02GH00070S	YAV_2/TEZ//AE.SQUARROSA (746)		BW		0
Synthetic hexaploids	PS130	357606	CASW96Y00537S	D67.2/PARANA 66.270//AE.SQUARROSA (260)		BW		0
Synthetic hexaploids	PS131	174357	CIGM93.296	CETA/AE.SQUARROSA (1022)		BW		0
Synthetic hexaploids	PS132	192778	CAWS94Y00014S	AE.SQUARROSA (1026)/DOY1		BW		0
Synthetic hexaploids	PS133	174360	CIGM93.298	DOY1/AE.SQUARROSA (1024)		BW		0
Synthetic hexaploids	PS134	2447525	CASW98B00072S	68.111/RGB-U//WARD RESEL/3/STIL/4/AE.SQUARROSA (1038)		BW		0
Synthetic hexaploids	PS135	3569198	CASW00GH00019S	CETA/AE.SQUARROSA (425)		BW		0
Synthetic hexaploids	PS136	3569246	CASW00GH00067S	GAN/AE.SQUARROSA (658)		BW		0
Synthetic hexaploids	PS137	2440266	CAWW98GH00013S	T.DICOCCON PI94624/AE.SQUARROSA (518)		BW		0
Synthetic hexaploids	PS138	3562377	CASW99GH00015S	GARZA/BOY//AE.SQUARROSA (347)		BW		0
Synthetic hexaploids	PS139	227787	CASW95Y00145S	CETA/AE.SQUARROSA (1055)		BW		0
Synthetic hexaploids	PS140	227776	CASW95Y00134S	SHAG_22/AE.SQUARROSA (539)		BW		0
Synthetic hexaploids	PS141	3583988	CASS02B00003S	CETA/AE.SQUARROSA (373)		BW		0
Synthetic hexaploids	PS142	357604	CASW96Y00535S	D67.2/PARANA 66.270//AE.SQUARROSA (246)		BW		0
Synthetic hexaploids	PS143	227719	CASW95Y00077S	SHAG_22/AE.SQUARROSA (185)		BW		0
Synthetic hexaploids	PS144	227710	CASW95Y00068S	CROC_1/AE.SQUARROSA (176)		BW		0
Synthetic hexaploids	PS145	174359	CIGM93.297	CETA/AE.SQUARROSA (1024)		BW		0
Synthetic hexaploids	PS146	2447524	CASW98B00071S	ARLIN_1/AE.SQUARROSA (1031)		BW		0
Synthetic hexaploids	PS147	3569196	CASW00GH00017S	CETA/AE.SQUARROSA (403)		BW		0
Synthetic hexaploids	PS148	3569244	CASW00GH00065S	GAN/AE.SQUARROSA (638)		BW		0
Synthetic hexaploids	PS149	2440271	CAWW98GH00018S	T.DICOCCON PI94661/AE.SQUARROSA (897)		BW		0
Synthetic hexaploids	PS150	3583966	CASS03GH00099S	GAN/AE.SQUARROSA (779)		BW		0
Synthetic hexaploids	PS151	3583978	CASS03GH00111S	68.111/RGB-U//WARD/3/AE.SQUARROSA (1010)		BW		0
Synthetic hexaploids	PS152	227781	CASW95Y00139S	CETA/AE.SQUARROSA (1018)		BW		0
Synthetic hexaploids	PS153	227760	CASW95Y00118S	CETA/AE.SQUARROSA (496)		BW		0
Synthetic hexaploids	PS154	357602	CASW96Y00533S	CROC_1/AE.SQUARROSA (239)		BW		0
Synthetic hexaploids	PS155	227718	CASW95Y00076S	68.111/RGB-U//WARD/3/FGO/4/RABI/5/AE.SQUARROSA (185)		BW		0
Synthetic hexaploids	PS156	227709	CASW95Y00067S	THSH_2/AE.SQUARROSA (172)		BW		0
Synthetic hexaploids	PS157	174356	CIGM93.295	DVERD_2/AE.SQUARROSA (1022)		BW		0
Synthetic hexaploids	PS158	2447523	CASW98B00070S	68.111/RGB-U//WARD RESEL/3/STIL/4/AE.SQUARROSA (1030)		BW		0
Synthetic hexaploids	PS159	3569197	CASW00GH00018S	CETA/AE.SQUARROSA (422)		BW		0
Synthetic hexaploids	PS160	3569243	CASW00GH00064S	GAN/AE.SQUARROSA (633)		BW		0
Synthetic hexaploids	PS161	2440273	CAWW98GH00020S	T.DICOCCON PI94666/AE.SQUARROSA (385)		BW		0
Synthetic hexaploids	PS162	3583970	CASS03GH00103S	ALTAR 84/AE.SQUARROSA (793)		BW		0
Synthetic hexaploids	PS163	3583981	CASS03GH00114S	GARZA/BOY//AE.SQUARROSA (1034)		BW		0
Synthetic hexaploids	PS164	227780	CASW95Y00138S	CETA/AE.SQUARROSA (1017)		BW		0
Synthetic hexaploids	PS165	227755	CASW95Y00113S	6973/WARD.7463//74110/3/AE.SQUARROSA (474)		BW		0
Synthetic hexaploids	PS166	227775	CASW95Y00133S	CETA/AE.SQUARROSA (539)		BW		0
Synthetic hexaploids	PS167	227722	CASW95Y00080S	CROC_1/AE.SQUARROSA (227)		BW		0
Synthetic hexaploids	PS168	3569239	CASW00GH00060S	GAN/AE.SQUARROSA (620)		BW		0
Synthetic hexaploids	PS169	174355	CIGM93.403	CETA/AE.SQUARROSA (1016)		BW		0
Synthetic hexaploids	PS170	3569205	CASW00GH00026S	68.111/RGB-U//WARD/3/FGO/4/RABI/5/AE.SQUARROSA (720)		BW		0
Synthetic hexaploids	PS171	3569191	CASW00GH00012S	D67.2/PARANA 66.270//AE.SQUARROSA (538)		BW		0
Synthetic hexaploids	PS172	3569241	CASW00GH00062S	GAN/AE.SQUARROSA (623)		BW		0
Synthetic hexaploids	PS173	2440294	CAWW98GH00041S	T.DICOCCON PI347230/AE.SQUARROSA (879)		BW		0
Synthetic hexaploids	PS174	3583977	CASS03GH00110S	68.111/RGB-U//WARD RESEL/3/STIL/4/AE.SQUARROSA (1010)		BW		0
Synthetic hexaploids	PS175	357599	CASW96Y00530S	ARLIN_1/AE.SQUARROSA (237)		BW		0
Synthetic hexaploids	PS176	357598	CASW96Y00529S	CPI8/GEDIZ/3/GOO//ALB/CRA/4/AE.SQUARROSA (227)		BW		0
Synthetic hexaploids	PS177	227747	CASW95Y00105S	CETA/AE.SQUARROSA (421)		BW		0
Synthetic hexaploids	PS178	227717	CASW95Y00075S	ALTAR 84/AE.SQUARROSA (183)		BW		0
Synthetic hexaploids	PS179	3583093	CASW02GH00002S	68.111/RGB-U//WARD RESEL/3/STIL/4/AE.SQUARROSA (617)		BW		0
Synthetic hexaploids	PS180	174353	CIGM93.294	DOY1/AE.SQUARROSA (1016)		BW		0
Synthetic hexaploids	PS181	3569204	CASW00GH00025S	68.111/RGB-U//WARD/3/FGO/4/RABI/5/AE.SQUARROSA (719)		BW		0
Synthetic hexaploids	PS182	3569186	CASW00GH00007S	D67.2/PARANA 66.270//AE.SQUARROSA (288)		BW		0
Synthetic hexaploids	PS183	3569240	CASW00GH00061S	GAN/AE.SQUARROSA (621)		BW		0
Synthetic hexaploids	PS184	2440297	CAWW98GH00044S	T.DICOCCON, PI 94674/AE.SQUARROSA (518)		BW		0
Synthetic hexaploids	PS185	3583969	CASS03GH00102S	GARZA/BOY//AE.SQUARROSA (790)		BW		0
Synthetic hexaploids	PS186	357601	CASW96Y00532S	CROC_1/AE.SQUARROSA (238)		BW		0
Synthetic hexaploids	PS187	357595	CASW96Y00526S	D67.2/PARANA 66.270//AE.SQUARROSA (185)		BW		0
Synthetic hexaploids	PS188	357607	CASW96Y00538S	D67.2/PARANA 66.270//AE.SQUARROSA (301)		BW		0
Synthetic hexaploids	PS189	1873195	CASS94Y00121S-1Y-2B-4PR-0B-0HTY	BCN//SORA/AE.SQUARROSA (323)		BW		0
Synthetic hexaploids	PS190	174280	CIGM92.1751	DOY1/AE.SQUARROSA (507)		BW		0
Synthetic hexaploids	PS191	3569231	CASW00GH00052S	68.111/RGB-U//WARD/3/FGO/4/RABI/5/AE.SQUARROSA (661)		BW		0
Synthetic hexaploids	PS192	174364	CIGM93.406	CETA/AE.SQUARROSA (1027)		BW		0
Synthetic hexaploids	PS193	192528	CASW94Y00090S	CETA/AE.SQUARROSA (371)		BW		0
Synthetic hexaploids	PS194	174338	CIGM93.395	ALTAR 84/AE.SQUARROSA (502)		BW		0
Synthetic hexaploids	PS195	192582	CASW94Y00144S	CETA/AE.SQUARROSA (1031)		BW		0
Synthetic hexaploids	PS196	192580	CASW94Y00142S	DOY1/AE.SQUARROSA (1029)		BW		0
Synthetic hexaploids	PS197	192496	CASW94Y00058S	CETA/AE.SQUARROSA (184)		BW		0
Synthetic hexaploids	PS198	192604	CAWS94Y00010S	AE.SQUARROSA (1043)/4/CPI8/GEDIZ/3/GOO//ALB/CRA		BW		0
Synthetic hexaploids	PS199	227724	CASW95Y00082S	SHAG_22/AE.SQUARROSA (227)		BW		0
Synthetic hexaploids	PS200	192554	CASW94Y00116S	CETA/AE.SQUARROSA (533)		BW		0
Synthetic hexaploids	PS201	174287	CIGM93.180	YAV_2/TEZ//AE.SQUARROSA (170)		BW		0
Synthetic hexaploids	PS202	174279	CIGM92.1750	ROK/KML//AE.SQUARROSA (507)		BW		0
Synthetic hexaploids	PS203	174277	CIGM92.1748	LARU/AE.SQUARROSA (507)		BW		0
Synthetic hexaploids	PS204	174363	CIGM93.302	DOY1/AE.SQUARROSA (1027)		BW		0
Synthetic hexaploids	PS205	174346	CIGM93.275	ARLIN_1/AE.SQUARROSA (536)		BW		0
Synthetic hexaploids	PS206	174339	CIGM93.396	STY,DR/CELTA//PALS/3/SRN_5/4/AE.SQUARROSA (502)		BW		0
Synthetic hexaploids	PS207	192581	CASW94Y00143S	CPI8/GEDIZ/3/GOO//ALB/CRA/4/AE.SQUARROSA (1031)		BW		0
Synthetic hexaploids	PS208	192518	CASW94Y00080S	CETA/AE.SQUARROSA (273)		BW		0
Synthetic hexaploids	PS209	192492	CASW94Y00054S	CETA/AE.SQUARROSA (166)		BW		0
Synthetic hexaploids	PS210	227732	CASW95Y00090S	FALCIN_1/AE.SQUARROSA (297)		BW		0
Synthetic hexaploids	PS211	192533	CASW94Y00095S	CETA/AE.SQUARROSA (392)		BW		0
Synthetic hexaploids	PS212	192553	CASW94Y00115S	CPI8/GEDIZ/3/GOO//ALB/CRA/4/AE.SQUARROSA (533)		BW		0
Synthetic hexaploids	PS213	174284	CIGM93.177	GAN/AE.SQUARROSA (163)		BW		0
Synthetic hexaploids	PS214	174278	CIGM92.1749	DVERD_2/AE.SQUARROSA (507)		BW		0
Synthetic hexaploids	PS215	174276	CIGM92.1747	CROC_1/AE.SQUARROSA (507)		BW		0
Synthetic hexaploids	PS216	192522	CASW94Y00084S	CETA/AE.SQUARROSA (306)		BW		0
Synthetic hexaploids	PS217	174347	CIGM93.399	CETA/AE.SQUARROSA (540)		BW		0
Synthetic hexaploids	PS218	174340	CIGM93.264	CROC_1/AE.SQUARROSA (516)		BW		0
Synthetic hexaploids	PS219	192585	CASW94Y00147S	CETA/AE.SQUARROSA (1036)		BW		0
Synthetic hexaploids	PS220	192517	CASW94Y00079S	CPI8/GEDIZ/3/GOO//ALB/CRA/4/AE.SQUARROSA (273)		BW		0
Synthetic hexaploids	PS221	174366	CIGM93.306	DOY1/AE.SQUARROSA (1030)		BW		0
Synthetic hexaploids	PS222	227727	CASW95Y00085S	CETA/AE.SQUARROSA (246)		BW		0
Synthetic hexaploids	PS223	192573	CASW94Y00135S	CPI8/GEDIZ/3/GOO//ALB/CRA/4/AE.SQUARROSA (1026)		BW		0
Synthetic hexaploids	PS224	192541	CASW94Y00103S	CPI8/GEDIZ/3/GOO//ALB/CRA/4/AE.SQUARROSA (461)		BW		0
Synthetic hexaploids	PS225	174282	CIGM92.1754	DOY1/AE.SQUARROSA (532)		BW		0
Synthetic hexaploids	PS226	3569238	CASW00GH00059S	CETA/AE.SQUARROSA (629)		BW		0
Synthetic hexaploids	PS227	174275	CIGM92.1746	ALTAR 84/AE.SQUARROSA (507)		BW		0
Synthetic hexaploids	PS228	192530	CASW94Y00092S	CETA/AE.SQUARROSA (386)		BW		0
Synthetic hexaploids	PS229	174352	CIGM93.292	ALTAR 84/AE.SQUARROSA (1012)		BW		0
Synthetic hexaploids	PS230	174348	CIGM93.265	DOY1/AE.SQUARROSA (516)		BW		0
Synthetic hexaploids	PS231	192583	CASW94Y00145S	DVERD_2/AE.SQUARROSA (1031)		BW		0
Synthetic hexaploids	PS232	192511	CASW94Y00073S	CETA/AE.SQUARROSA (262)		BW		0
Synthetic hexaploids	PS233	174365	CIGM93.305	CETA/AE.SQUARROSA (1030)		BW		0
Synthetic hexaploids	PS234	192537	CASW94Y00099S	LOCAL RED/AE.SQUARROSA (449)		BW		0
Synthetic hexaploids	PS235	192572	CASW94Y00134S	CPI8/GEDIZ/3/GOO//ALB/CRA/4/AE.SQUARROSA (1021)		BW		0
Synthetic hexaploids	PS236	192602	CAWS94Y00008S	AE.SQUARROSA (1031)/DVERD_2		BW		0
Synthetic hexaploids	PS237	174267	CIGM92.1725	68.111/RGB-U//WARD/3/AE.SQUARROSA (456)		BW		0
Synthetic hexaploids	PS238	3569237	CASW00GH00058S	CETA/AE.SQUARROSA (615)		BW		0
Synthetic hexaploids	PS239	174274	CIGM92.1745	GARZA/BOY//AE.SQUARROSA (503)		BW		0
Synthetic hexaploids	PS240	174344	CIGM93.271	DOY1/AE.SQUARROSA (526)		BW		0
Synthetic hexaploids	PS241	192742	CASW94Y00247S	CROC_1/AE.SQUARROSA (493)		BW		0
Synthetic hexaploids	PS242	174341	CIGM93.266	CROC_1/AE.SQUARROSA (517)		BW		0
Synthetic hexaploids	PS243	192589	CASW94Y00151S	CETA/AE.SQUARROSA (1038)		BW		0
Synthetic hexaploids	PS244	192599	CAWS94Y00005S	AE.SQUARROSA (1029)/DVERD_2		BW		0
Synthetic hexaploids	PS245	192497	CASW94Y00059S	CETA/AE.SQUARROSA (187)		BW		0
Synthetic hexaploids	PS246	192536	CASW94Y00098S	CETA/AE.SQUARROSA (445)		BW		0
Synthetic hexaploids	PS247	192570	CASW94Y00132S	ARLIN_1/AE.SQUARROSA (1018)		BW		0
Synthetic hexaploids	PS248	192540	CASW94Y00102S	CPI8/GEDIZ/3/GOO//ALB/CRA/4/AE.SQUARROSA (453)		BW		0
Synthetic hexaploids	PS249	174286	CIGM93.179	CETA/AE.SQUARROSA (170)		BW		0
Synthetic hexaploids	PS250	3569236	CASW00GH00057S	D67.2/PARANA 66.270//AE.SQUARROSA (677)		BW		0
Synthetic hexaploids	PS251	174273	CIGM92.1742	GARZA/BOY//AE.SQUARROSA (484)		BW		0
Synthetic hexaploids	PS252	192574	CASW94Y00136S	CETA/AE.SQUARROSA (1026)		BW		0
Synthetic hexaploids	PS253	192725	CASW94Y00230S	CROC_1/AE.SQUARROSA (212)		BW		0
Synthetic hexaploids	PS254	174342	CIGM93.267	DOY1/AE.SQUARROSA (517)		BW		0
Synthetic hexaploids	PS255	192591	CASW94Y00153S	CETA/AE.SQUARROSA (1043)		BW		0
Synthetic hexaploids	PS256	192506	CASW94Y00068S	CETA/AE.SQUARROSA (235)		BW		0
Synthetic hexaploids	PS257	192495	CASW94Y00057S	CPI8/GEDIZ/3/GOO//ALB/CRA/4/AE.SQUARROSA (184)		BW		0
Synthetic hexaploids	PS258	192535	CASW94Y00097S	CPI8/GEDIZ/3/GOO//ALB/CRA/4/AE.SQUARROSA (439)		BW		0
Synthetic hexaploids	PS259	192569	CASW94Y00131S	CETA/AE.SQUARROSA (1018)		BW		0
Synthetic hexaploids	PS260	192549	CASW94Y00111S	CETA/AE.SQUARROSA (508)		BW		0
Synthetic hexaploids	PS261	174281	CIGM92.1753	GARZA/BOY//AE.SQUARROSA (520)		BW		0
Synthetic hexaploids	PS262	3569235	CASW00GH00056S	D67.2/PARANA 66.270//AE.SQUARROSA (657)		BW		0
Synthetic hexaploids	PS263	174272	CIGM92.1733	GARZA/BOY//AE.SQUARROSA (467)		BW		0
Synthetic hexaploids	PS264	192575	CASW94Y00137S	DVERD_2/AE.SQUARROSA (1026)		BW		0
Synthetic hexaploids	PS265	192764	CASW94Y00269S	DVERD_2/AE.SQUARROSA (455)		BW		0
Synthetic hexaploids	PS266	174343	CIGM93.268	CETA/AE.SQUARROSA (525)		BW		0
Synthetic hexaploids	PS267	192520	CASW94Y00082S	CPI8/GEDIZ/3/GOO//ALB/CRA/4/AE.SQUARROSA (296)		BW		0
Synthetic hexaploids	PS268	192505	CASW94Y00067S	LOCAL RED/AE.SQUARROSA (223)		BW		0
Synthetic hexaploids	PS269	192510	CASW94Y00072S	ALTAR 84/AE.SQUARROSA (244)		BW		0
Synthetic hexaploids	PS270	227725	CASW95Y00083S	CROC_1/AE.SQUARROSA (229)		BW		0
Synthetic hexaploids	PS271	192568	CASW94Y00130S	CPI8/GEDIZ/3/GOO//ALB/CRA/4/AE.SQUARROSA (1018)		BW		0
Synthetic hexaploids	PS272	174285	CIMG93.178	CROC_1/AE.SQUARROSA (170)		BW		0
Synthetic hexaploids	PS273	3569232	CASW00GH00053S	D67.2/PARANA 66.270//AE.SQUARROSA (616)		BW		0
Synthetic hexaploids	PS274	174270	CIGM92.1871	GREEN/AE.SQUARROSA (458)		BW		0
Synthetic hexaploids	PS275	192579	CASW94Y00141S	DVERD_2/AE.SQUARROSA (1029)		BW		0
Synthetic hexaploids	PS276	192597	CAWS94Y00003S	AE.SQUARROSA (1018)/DOY1		BW		0
Synthetic hexaploids	PS277	192594	CASW94Y00156S	CETA/AE.SQUARROSA (1053)		BW		0
Synthetic hexaploids	PS278	192588	CASW94Y00150S	CPI8/GEDIZ/3/GOO//ALB/CRA/4/AE.SQUARROSA (1038)		BW		0
Synthetic hexaploids	PS279	192501	CASW94Y00063S	LOCAL RED/AE.SQUARROSA (219)		BW		0
Synthetic hexaploids	PS280	192516	CASW94Y00078S	CETA/AE.SQUARROSA (271)		BW		0
Synthetic hexaploids	PS281	192534	CASW94Y00096S	DVERD_2/AE.SQUARROSA (402)		BW		0
Synthetic hexaploids	PS282	192566	CASW94Y00128S	CETA/AE.SQUARROSA (1013)		BW		0
Synthetic hexaploids	PS283	2440283	CAWW98GH00030S	T.DICOCCON PI254157/AE.SQUARROSA (879)		BW		0
Synthetic hexaploids	PS284	357626	CASW96Y00557S	D67.2/PARANA 66.270//AE.SQUARROSA (448)		BW		0
Synthetic hexaploids	PS285	192539	CASW94Y00101S	CETA/AE.SQUARROSA (450)		BW		0
Synthetic hexaploids	PS286	3583118	CASW02GH00027S	D67.2/PARANA 66.270//AE.SQUARROSA (643)		BW		0
Synthetic hexaploids	PS287	174235	CIGM92.1675	AJAIA/AE.SQUARROSA (330)		BW		0
Synthetic hexaploids	PS288	2440301	CAWW98GH00048S	T.DICOCCON PI352335/AE.SQUARROSA (309)		BW		0
Synthetic hexaploids	PS289	3583109	CASW02GH00018S	68.111/RGB-U//WARD RESEL/3/STIL/4/AE.SQUARROSA (631)		BW		0
Synthetic hexaploids	PS290	3583097	CASW02GH00006S	68.111/RGB-U//WARD/3/AE.SQUARROSA (623)		BW		0
Synthetic hexaploids	PS291	3583136	CASW02GH00045S	D67.2/PARANA 66.270//AE.SQUARROSA (668)		BW		0
Synthetic hexaploids	PS292	174240	CIGM92.1679	DVERD_2/AE.SQUARROSA (333)		BW		0
Synthetic hexaploids	PS293	174256	CIGM92.1706	ARLIN/AE.SQUARROSA (410)		BW		0
Synthetic hexaploids	PS294	174248	CIGM92.1695	RASCON/AE.SQUARROSA (367)		BW		0
Synthetic hexaploids	PS295	2440282	CAWW98GH00029S	T.DICOCCON PI254157/AE.SQUARROSA (700)		BW		0
Synthetic hexaploids	PS297	192532	CASW94Y00094S	CETA/AE.SQUARROSA (391)		BW		0
Synthetic hexaploids	PS298	3583117	CASW02GH00026S	GAN/AE.SQUARROSA (643)		BW		0
Synthetic hexaploids	PS299	174234	CIGM92.1851	ARLIN/AE.SQUARROSA (317)		BW		0
Synthetic hexaploids	PS300	2440300	CAWW98GH00047S	T.DICOCCON, PI 349046/AE.SQUARROSA (879)		BW		0
Synthetic hexaploids	PS301	3583110	CASW02GH00019S	YAV_2/TEZ//AE.SQUARROSA (631)		BW		0
Synthetic hexaploids	PS302	3583096	CASW02GH00005S	68.111/RGB-U//WARD RESEL/3/STIL/4/AE.SQUARROSA (623)		BW		0
Synthetic hexaploids	PS303	3583135	CASW02GH00044S	D67.2/PARANA 66.270//AE.SQUARROSA (666)		BW		0
Synthetic hexaploids	PS305	174255	CIGM92.1702	FALCIN/AE.SQUARROSA (389)		BW		0
Synthetic hexaploids	PS306	174246	CIGM92.1689	GARZA/BOY//AE.SQUARROSA (350)		BW		0
Synthetic hexaploids	PS307	2440280	CAWW98GH00027S	T.DICOCCON PI254152/AE.SQUARROSA (454)		BW		0
Synthetic hexaploids	PS308	357600	CASW96Y00531S	D67.2/PARANA 66.270//AE.SQUARROSA (238)		BW		0
Synthetic hexaploids	PS309	192513	CASW94Y00075S	CETA/AE.SQUAROOSA (263)		BW		0
Synthetic hexaploids	PS310	3583115	CASW02GH00024S	D67.2/PARANA 66.270//AE.SQUARROSA (635)		BW		0
Synthetic hexaploids	PS311	1869973	CASS94Y00009S-51PR-2B-0M-1Y-0M	MAYOOR//TK SN1081/AE.SQUARROSA (222)		BW		0
Synthetic hexaploids	PS312	2440295	CAWW98GH00042S	T.DICOCCON PI347230/AE.SQUARROSA (1027)		BW		0
Synthetic hexaploids	PS313	3583108	CASW02GH00017S	68.111/RGB-U//WARD RESEL/3/STIL/4/AE.SQUARROSA (630)		BW		0
Synthetic hexaploids	PS314	3583153	CASW02GH00062S	ALG86/4/FGO/PALES//MEXI_1/3/RUFF/FGO/5/ENTE/6/AE.SQUARROSA (723)		BW		0
Synthetic hexaploids	PS315	3583134	CASW02GH00043S	D67.2/PARANA 66.270//AE.SQUARROSA (665)		BW		0
Synthetic hexaploids	PS316	174265	CIGM92.1721	68.111/RGB-U//WARD/3/AE.SQUARROSA (452)		BW		0
Synthetic hexaploids	PS317	174254	CIGM92.496	ALG86/4/FGO/PALES//MEXI_1/3/RUFF/FGO/5/ENTE/6/AE.SQUARROSA (389)		BW		0
Synthetic hexaploids	PS318	174244	CIGM92.1686	RASCON/AE.SQUARROSA (343)		BW		0
Synthetic hexaploids	PS319	2440279	CAWW98GH00026S	T.DICOCCON PI254152/AE.SQUARROSA (385)		BW		0
Synthetic hexaploids	PS320	227774	CASW95Y00132S	CETA/AE.SQUARROSA (537)		BW		0
Synthetic hexaploids	PS321	192509	CASW94Y00071S	CETA/AE.SQUARROSA (244)		BW		0
Synthetic hexaploids	PS322	3583114	CASW02GH00023S	D67.2/PARANA 66.270//AE.SQUARROSA (634)		BW		0
Synthetic hexaploids	PS323	2447460	CASW98B00007S	GARZA/BOY//AE.SQUARROSA (182)		BW		0
Synthetic hexaploids	PS324	2440292	CAWW98GH00039S	T.DICOCCON PI347230/AE.SQUARROSA (454)		BW		0
Synthetic hexaploids	PS325	3583107	CASW02GH00016S	D67.2/PARANA 66.270//AE.SQUARROSA (629)		BW		0
Synthetic hexaploids	PS326	3583149	CASW02GH00058S	D67.2/PARANA 66.270//AE.SQUARROSA (709)		BW		0
Synthetic hexaploids	PS327	3583133	CASW02GH00042S	68112/WARD//AE.SQUARROSA (661)		BW		0
Synthetic hexaploids	PS328	174262	CIGM92.1717	GARZA/BOY//AE.SQUARROSA (439)		BW		0
Synthetic hexaploids	PS329	174253	CIGM92.1700	KAPUDE/AE.SQUARROSA (385)		BW		0
Synthetic hexaploids	PS330	174242	CIGM92.1682	DOY1/AE.SQUARROSA (333)		BW		0
Synthetic hexaploids	PS331	2440278	CAWW98GH00025S	T.DICOCCON PI254152/AE.SQUARROSA (309)		BW		0
Synthetic hexaploids	PS332	192593	CASW94Y00155S	CETA/AE.SQUARROSA (1046)		BW		0
Synthetic hexaploids	PS333	192508	CASW94Y00070S	CPI8/GEDIZ/3/GOO//ALB/CRA/4/AE.SQUARROSA (244)		BW		0
Synthetic hexaploids	PS334	3583112	CASW02GH00021S	DOY1/AE.SQUARROSA (632)		BW		0
Synthetic hexaploids	PS335	2440305	CAWW98GH00052S	T.DICOCCON CI7779/AE.SQUARROSA (458)		BW		0
Synthetic hexaploids	PS336	2440291	CAWW98GH00038S	T.DICOCCON PI306535/AE.SQUARROSA (879)		BW		0
Synthetic hexaploids	PS337	3583103	CASW02GH00012S	68.111/RGB-U//WARD RESEL/3/STIL/4/AE.SQUARROSA (628)		BW		0
Synthetic hexaploids	PS338	3583145	CASW02GH00054S	ARLIN_1/AE.SQUARROSA (802)		BW		0
Synthetic hexaploids	PS339	3583131	CASW02GH00040S	SOOTY_9/RASCON_37//AE.SQUARROSA (658)		BW		0
Synthetic hexaploids	PS340	174261	CIGM92.1715	GARZA/BOY//AE.SQUARROSA (433)		BW		0
Synthetic hexaploids	PS341	174252	CIGM92.1701	RASCON/AE.SQUARROSA (385)		BW		0
Synthetic hexaploids	PS342	174241	CIGM92.1681	ROK/KML//AE.SQUARROSA (333)		BW		0
Synthetic hexaploids	PS343	2440277	CAWW98GH00024S	T.DICOCCON PI225332/AE.SQUARROSA (895)		BW		0
Synthetic hexaploids	PS344	192558	CASW94Y00120S	DVERD_2/T.URARTU (545)		BW		0
Synthetic hexaploids	PS345	192493	CASW94Y00055S	CETA/AE.SQUARROSA (172)		BW		0
Synthetic hexaploids	PS346	174238	CIGM92.1677	CROC_1/AE.SQUARROSA (333)		BW		0
Synthetic hexaploids	PS347	2440304	CAWW98GH00051S	T.DICOCCON CI7779/AE.SQUARROSA (385)		BW		0
Synthetic hexaploids	PS348	2440289	CAWW98GH00036S	T.DICOCCON PI306535/AE.SQUARROSA (385)		BW		0
Synthetic hexaploids	PS349	2447484	CASW98B00031S	ARLIN_1/AE.SQUARROSA (335)		BW		0
Synthetic hexaploids	PS350	3583144	CASW02GH00053S	KUCUK/AE.SQUARROSA (722)		BW		0
Synthetic hexaploids	PS351	3583130	CASW02GH00039S	D67.2/PARANA 66.270//AE.SQUARROSA (658)		BW		0
Synthetic hexaploids	PS352	174260	CIGM92.1713	DOY1/AE.SQUARROSA (428)		BW		0
Synthetic hexaploids	PS353	174251	CIGM92.1699	GARZA/BOY//AE.SQUARROSA (375)		BW		0
Synthetic hexaploids	PS354	174239	CIGM92.1678	LARU/AE.SQUARROSA (333)		BW		0
Synthetic hexaploids	PS355	2440276	CAWW98GH00023S	T.DICOCCON PI225332/AE.SQUARROSA (700)		BW		0
Synthetic hexaploids	PS356	192551	CASW94Y00113S	CETA/AE.SQUARROSA (530)		BW		0
Synthetic hexaploids	PS357	4320761	CASS94Y00045S-18PR-5B-0M-0HTY-0B-0HTY-0SCM-0Y-3PZ-0Y	SABUF/4/ALTAR 84/AE.SQUARROSA (224)//CUPE/3/CROC_1/AE.SQUARROSA (205)//F27202		BW		0
Synthetic hexaploids	PS358	174237	CIGM92.1676	ALTAR 84/AE.SQUARROSA (333)		BW		0
Synthetic hexaploids	PS359	2440303	CAWW98GH00050S	T.DICOCCON CI3686/AE.SQUARROSA (409)		BW		0
Synthetic hexaploids	PS360	2440284	CAWW98GH00031S	T.DICOCCON PI254169/AE.SQUARROSA (219)		BW		0
Synthetic hexaploids	PS361	3583100	CASW02GH00009S	68.111/RGB-U//WARD RESEL/3/STIL/4/AE.SQUARROSA (625)		BW		0
Synthetic hexaploids	PS362	3583143	CASW02GH00052S	CADO/BOOMER_33//AE.SQUARROSA (949)		BW		0
Synthetic hexaploids	PS363	3583125	CASW02GH00034S	CADO/BOOMER_33//AE.SQUARROSA (651)		BW		0
Synthetic hexaploids	PS364	174259	CIGM92.1712	GARZA/BOY//AE.SQUARROSA (427)		BW		0
Synthetic hexaploids	PS365	174250	CIGM92.1698	GARZA/BOY//AE.SQUARROSA (374)		BW		0
Synthetic hexaploids	PS366	357639	CASW96Y00570S	D67.2/PARANA 66.270//AE.SQUARROSA (506)		BW		0
Synthetic hexaploids	PS367	192545	CASW94Y00107S	CETA/AE.SQUARROSA (485)		BW		0
Synthetic hexaploids	PS368	4316751	CASS94Y00045S-18PR-5B-0M-0HTY-0B-0HTY-0SCM-0Y-2PZ-0Y	SABUF/4/ALTAR 84/AE.SQUARROSA (224)//CUPE/3/CROC_1/AE.SQUARROSA (205)//F27202		BW		0
Synthetic hexaploids	PS369	174236	CIGM92.1680	ARLIN_1/AE.SQUARROSA (333)		BW		0
Synthetic hexaploids	PS370	2440302	CAWW98GH00049S	T.DICOCCON PI352335/AE.SQUARROSA (385)		BW		0
Synthetic hexaploids	PS371	4061128	CASS03GH00123S	68112/WARD//AE.SQUARROSA (1080)		BW		0
Synthetic hexaploids	PS372	3583098	CASW02GH00007S	68.111/RGB-U//WARD RESEL/3/STIL/4/AE.SQUARROSA (624)		BW		0
Synthetic hexaploids	PS374	3583124	CASW02GH00033S	KUCUK/AE.SQUARROSA (650)		BW		0
Synthetic hexaploids	PS376	174249	CIGM92.1696	DOY1/AE.SQUARROSA (370)		BW		0
Synthetic hexaploids	PS377	174332	CIGM93.245	GAN/AE.SQUARROSA (459)		BW		0
Synthetic hexaploids	PS378	174317	CIGM93.227	DOY1/AE.SQUARROSA (334)		BW		0
Synthetic hexaploids	PS379	174328	CIGM93.239	DOY1/AE.SQUARROSA (418)		BW		0
Synthetic hexaploids	PS380	3569185	CASW00GH00006S	D67.2/PARANA 66.270//AE.SQUARROSA (253)		BW		0
Synthetic hexaploids	PS381	3562398	CASW99GH00036S	GARZA/BOY//AE.SQUARROSA (1020)		BW		0
Synthetic hexaploids	PS382	3569220	CASW00GH00041S	68.111/RGB-U//WARD RESEL/3/STIL/4/AE.SQUARROSA (672)		BW		0
Synthetic hexaploids	PS383	3832769	-41SSD-0Y-0SY-22DH-0Y	CHEN/AE.SQ//2*OPATA		BW		0
Synthetic hexaploids	PS384	174309	CIGM93.372	STY,DR/CELTA//PALS/3/SRN_5/4/AE.SQUARROSA (277)		BW		0
Synthetic hexaploids	PS385	174298	CIGM93.204	CETA/AE.SQUARROSA (256)		BW		0
Synthetic hexaploids	PS386	174233	CIGM92.1667	SCOT/MEXI_1//AE.SQUARROSA (314)		BW		0
Synthetic hexaploids	PS387	174222	CIGM92.1652	GARZA/BOY//AE.SQUARROSA (294)		BW		0
Synthetic hexaploids	PS388	3695985	-126SSD-0Y-0SY-0WGMXI	CHEN/AE.SQ//WEAVER		BW		0
Synthetic hexaploids	PS389	174333	CIGM93.247	CROC_1/AE.SQUARROSA (466)		BW		0
Synthetic hexaploids	PS390	174318	CIGM93.379	CPI8/GEDIZ/3/GOO//ALB/CRA/4/AE.SQUARROSA (334)		BW		0
Synthetic hexaploids	PS391	174329	CIGM93.240	STY,DR/CELTA//PALS/3/SRN_5/4/AE.SQUARROSA (418)		BW		0
Synthetic hexaploids	PS392	3569183	CASW00GH00004S	68.111/RGB-U//WARD/3/FGO/4/RABI/5/AE.SQUARROSA (1050)		BW		0
Synthetic hexaploids	PS393	3562391	CASW99GH00029S	68.111/RGB-U//WARD RESEL/3/STIL/4/AE.SQUARROSA (505)		BW		0
Synthetic hexaploids	PS394	3569219	CASW00GH00040S	68.111/RGB-U//WARD RESEL/3/STIL/4/AE.SQUARROSA (662)		BW		0
Synthetic hexaploids	PS395	4075117	CASS94Y00147S-24Y-1M-5M-4Y-0M-0KBY-0KBY-0M	BCN//CROC_1/AE.SQUARROSA (662)		BW		0
Synthetic hexaploids	PS396	174308	CIGM93.218	CROC_1/AE.SQUARROSA (275)		BW		0
Synthetic hexaploids	PS397	174297	CIGM93.203	CROC_1/AE.SQUARROSA (256)		BW		0
Synthetic hexaploids	PS398	174231	CIGM92.1669	RASCON/AE.SQUARROSA (314)		BW		0
Synthetic hexaploids	PS399	174221	CIGM92.1849	DOY1/AE.SQUARROSA (293)		BW		0
Synthetic hexaploids	PS400	3695986	-126SSD-0Y-0SY-0RGMXI	CHEN/AE.SQ//WEAVER		BW		0
Synthetic hexaploids	PS401	174334	CIGM93.254	CROC_1/AE.SQUARROSA (481)		BW		0
Synthetic hexaploids	PS402	174319	CIGM93.382	CROC_1/AE.SQUARROSA (362)		BW		0
Synthetic hexaploids	PS403	3569214	CASW00GH00035S	D67.2/PARANA 66.270//AE.SQUARROSA (741)		BW		0
Synthetic hexaploids	PS404	3569182	CASW00GH00003S	68.111/RGB-U//WARD/3/AE.SQUARROSA (388)		BW		0
Synthetic hexaploids	PS405	174313	CIGM93.377	SKARV_2/AE.SQUARROSA (304)		BW		0
Synthetic hexaploids	PS406	3569218	CASW00GH00039S	68.111/RGB-U//WARD RESEL/3/STIL/4/AE.SQUARROSA (655)		BW		0
Synthetic hexaploids	PS407	3620969	CASS94Y00045S-18PR-5B-0B-0HTY-0B-0HTY-0RGMXI	SABUF/4/ALTAR 84/AE.SQUARROSA (224)//CUPE/3/CROC_1/AE.SQUARROSA (205)//F27202		BW		0
Synthetic hexaploids	PS408	174307	CIGM93.216	SCA/AE.SQUARROSA (272)		BW		0
Synthetic hexaploids	PS409	174296	CIGM93.202	DOY1/AE.SQUARROSA (255)		BW		0
Synthetic hexaploids	PS410	174230	CIGM92.1666	RASCON/AE.SQUARROSA (312)		BW		0
Synthetic hexaploids	PS411	174220	CIGM92.473	6973/WARD.7463//74110/3/AE.SQUARROSA (289)		BW		0
Synthetic hexaploids	PS412	2682733	-25SSD-0Y-0M-0SY	CHEN/AE.SQ//2*OPATA		BW		0
Synthetic hexaploids	PS413	174336	CIGM93.259	CETA/AE.SQUARROSA (499)		BW		0
Synthetic hexaploids	PS414	174321	CIGM93.233	CPI8/GEDIZ/3/GOO//ALB/CRA/4/AE.SQUARROSA (390)		BW		0
Synthetic hexaploids	PS415	3569210	CASW00GH00031S	68.111/RGB-U//WARD/3/FGO/4/RABI/5/AE.SQUARROSA (788)		BW		0
Synthetic hexaploids	PS416	3569180	CASW00GH00001S	68.111/RGB-U//WARD/3/AE.SQUARROSA (361)		BW		0
Synthetic hexaploids	PS417	174264	CIGM92.497	ALG86/4/FGO/PALES//MEXI_1/3/RUFF/FGO/5/ENTE/6/AE.SQUARROSA (451)		BW		0
Synthetic hexaploids	PS418	3569217	CASW00GH00038S	68.111/RGB-U//WARD RESEL/3/STIL/4/AE.SQUARROSA (631)		BW		0
Synthetic hexaploids	PS419	3620970	CASS94Y00045S-18PR-5B-0B-0HTY-0B-0HTY-0WGMXI	SABUF/4/ALTAR 84/AE.SQUARROSA (224)//CUPE/3/CROC_1/AE.SQUARROSA (205)//F27202		BW		0
Synthetic hexaploids	PS420	174305	CIGM93.214	GAN/AE.SQUARROSA (267)		BW		0
Synthetic hexaploids	PS421	174295	CIGM93.200	SCA/AE.SQUARROSA (248)		BW		0
Synthetic hexaploids	PS422	174229	CIGM92.1665	FALCIN/AE.SQUARROSA (312)		BW		0
Synthetic hexaploids	PS423	174219	CIGM92.1651	GARZA/BOY//AE.SQUARROSA (287)		BW		0
Synthetic hexaploids	PS424	2682734	-20SSD-0Y-0M-0SY	CHEN/AE.SQ//2*OPATA		BW		0
Synthetic hexaploids	PS425	174337	CIGM93.261	STY,DR/CELTA//PALS/3/SRN_5/4/AE.SQUARROSA (502)		BW		0
Synthetic hexaploids	PS426	174323	CIGM93.386	AAZ_3/AE.SQUARROSA (398)		BW		0
Synthetic hexaploids	PS427	3569209	CASW00GH00030S	68.111/RGB-U//WARD/3/FGO/4/RABI/5/AE.SQUARROSA (785)		BW		0
Synthetic hexaploids	PS428	3562407	CASW99GH00045S	68.111/RGB-U//WARD/3/AE.SQUARROSA (1063)		BW		0
Synthetic hexaploids	PS429	3569229	CASW00GH00050S	68.111/RGB-U//WARD/3/FGO/4/RABI/5/AE.SQUARROSA (632)		BW		0
Synthetic hexaploids	PS430	3569216	CASW00GH00037S	D67.2/PARANA 66.270//AE.SQUARROSA (976)		BW		0
Synthetic hexaploids	PS431	2685839	-15SSD-0Y-0M-0SY	CHEN/AE.SQ//WEAVER		BW		0
Synthetic hexaploids	PS432	174304	CIGM93.213	DOY1/AE.SQUARROSA (267)		BW		0
Synthetic hexaploids	PS433	174294	CIGM93.199	CROC_1/AE.SQUARROSA (231)		BW		0
Synthetic hexaploids	PS434	174228	CIGM92.1662	GARZA/BOY//AE.SQUARROSA (300)		BW		0
Synthetic hexaploids	PS435	174218	CIGM92.1649	GARZA/BOY//AE.SQUARROSA (284)		BW		0
Synthetic hexaploids	PS436	1878203	CASS94Y00277S-26PR-1M-0M-0HTY	OPATA//CETA/AE.SQUARROSA (895)		BW		0
Synthetic hexaploids	PS437	174314	CIGM93.223	DOY1/AE.SQUARROSA (318)		BW		0
Synthetic hexaploids	PS438	174325	CIGM93.237	SCA/AE.SQUARROSA (409)		BW		0
Synthetic hexaploids	PS439	3569208	CASW00GH00029S	68.111/RGB-U//WARD/3/FGO/4/RABI/5/AE.SQUARROSA (778)		BW		0
Synthetic hexaploids	PS440	3562406	CASW99GH00044S	D67.2/PARANA 66.270//AE.SQUARROSA (1062)		BW		0
Synthetic hexaploids	PS441	3569224	CASW00GH00045S	68.111/RGB-U//WARD RESEL/3/STIL/4/AE.SQUARROSA (685)		BW		0
Synthetic hexaploids	PS442	3569215	CASW00GH00036S	D67.2/PARANA 66.270//AE.SQUARROSA (752)		BW		0
Synthetic hexaploids	PS443	3621024	CASS94Y00141S-6Y-4B-5PR-0B-0HTY-0SY-0WGMXI	BCN//CETA/AE.SEARSII (34D)		BW		0
Synthetic hexaploids	PS444	174301	CIGM93.209	GAN/AE.SQUARROSA (259)		BW		0
Synthetic hexaploids	PS445	174293	CIGM93.192	GAN/AE.SQUARROSA (182)		BW		0
Synthetic hexaploids	PS446	174225	CIGM92.1655	ROK/KML//AE.SQUARROSA (295)		BW		0
Synthetic hexaploids	PS447	174217	CIGM92.1647	ARLIN/AE.SQUARROSA (283)		BW		0
Synthetic hexaploids	PS448	1873788	CASS94Y00141S-6Y-4B-3PR-0B-3PR-0B-0HTY	BCN//CETA/AE.SEARSII (34D)		BW		0
Synthetic hexaploids	PS449	174315	CIGM93.225	DOY1/AE.SQUARROSA (322)		BW		0
Synthetic hexaploids	PS450	174326	CIGM93.388	CPI8/GEDIZ/3/GOO//ALB/CRA/4/AE.SQUARROSA (409)		BW		0
Synthetic hexaploids	PS451	4948814	CMSS99GH00019T-040Y-040M-030Y-030M-20Y-2M-0Y	68.111/RGB-U//WARD/3/AE.SQUARROSA (452)/4/2*OASIS/SKAUZ//4*BCN		BW		0
Synthetic hexaploids	PS452	3562404	CASW99GH00042S	D67.2/PARANA 66.270//AE.SQUARROSA (1057)		BW		0
Synthetic hexaploids	PS453	3569223	CASW00GH00044S	68.111/RGB-U//WARD RESEL/3/STIL/4/AE.SQUARROSA (676)		BW		0
Synthetic hexaploids	PS454	174289	CIGM93.183	CETA/AE.SQUARROSA (174)		BW		0
Synthetic hexaploids	PS455	3621025	CASS94Y00141S-6Y-4B-5PR-0B-0HTY-0SY-0RGMXI	BCN//CETA/AE.SEARSII (34D)		BW		0
Synthetic hexaploids	PS456	174300	CIGM93.207	DOY1/AE.SQUARROSA (258)		BW		0
Synthetic hexaploids	PS457	174292	CIGM93.187	DOY1/AE.SQUARROSA (177)		BW		0
Synthetic hexaploids	PS458	174224	CIGM92.1850	DVERD_2/AE.SQUARROSA (295)		BW		0
Synthetic hexaploids	PS459	174216	CIGM92.1646	GARZA/BOY//AE.SQUARROSA (283)		BW		0
Synthetic hexaploids	PS460	174316	CIGM93.226	CETA/AE.SQUARROSA (327)		BW		0
Synthetic hexaploids	PS461	174327	CIGM93.238	GAN/AE.SQUARROSA (413)		BW		0
Synthetic hexaploids	PS462	2593870	CMSS95Y03226S-0100Y-0200M-14Y-010M-9Y-020M-0Y	KE90-282/MILAN		BW		0
Synthetic hexaploids	PS463	3562399	CASW99GH00037S	GARZA/BOY//AE.SQUARROSA (1040)		BW		0
Synthetic hexaploids	PS464	3569222	CASW00GH00043S	68.111/RGB-U//WARD RESEL/3/STIL/4/AE.SQUARROSA (674)		BW		0
Synthetic hexaploids	PS465	174288	CIGM93.182	ALTAR 84/AE.SQUARROSA (174)		BW		0
Synthetic hexaploids	PS466	174311	CIGM93.374	GAN/AE.SQUARROSA (285)		BW		0
Synthetic hexaploids	PS467	174299	CIGM93.205	DOY1/AE.SQUARROSA (256)		BW		0
Synthetic hexaploids	PS468	174291	CIGM93.185	CROC_1/AE.SQUARROSA (177)		BW		0
Synthetic hexaploids	PS469	174223	CIGM92.1657	ARLIN/AE.SQUARROSA (295)		BW		0
Synthetic hexaploids	PS470	3832784	-41SSD-0Y-0SY-6DH-0Y	CHEN/AE.SQ//2*OPATA		BW		0
Synthetic hexaploids	PS471	79152	CIGM86.953-1B-0Y	DVERD_2/AE.SQUARROSA (221)		BW		0
Synthetic hexaploids	PS472	79058	CIGM86.941-1B-0Y	ALTAR 84/AE.SQUARROSA (224)		BW		0
Synthetic hexaploids	PS473	5521905	CIGM90.602	RABI//GS/CRA/3/AE.SQUARROSA (891)		BW		0
Synthetic hexaploids	PS474	357619	CASW96Y00550S	D67.2/PARANA 66.270//AE.SQUARROSA (416)		BW		0
Synthetic hexaploids	PS475	2447516	CASW98B00063S	DOY1/AE.SQUARROSA (540)		BW		0
Synthetic hexaploids	PS476	174226	CIGM92.1659	CROC_1/AE.SQUARROSA (298)		BW		0
Synthetic hexaploids	PS477	2440313	CAWW98GH00060S	T.DICOCCON PI272533/AE.SQUARROSA (498)		BW		0
Synthetic hexaploids	PS478	3569189	CASW00GH00010S	D67.2/PARANA 66.270//AE.SQUARROSA (465)		BW		0
Synthetic hexaploids	PS479	192593	CASW94Y00155S	CETA/AE.SQUARROSA (1046)		BW		0
Synthetic hexaploids	PS480	174330	CIGM93.242	CROC_1/AE.SQUARROSA (436)		BW		0
Synthetic hexaploids	PS481	2440265	CAWW98GH00012S	T.DICOCCON PI94624/AE.SQUARROSA (454)		BW		0
Synthetic hexaploids	PS482	2440255	CAWW98GH00002S	TK98-506 H83-1631-1/AE.SQUARROSA (879)		BW		0
Synthetic hexaploids	PS483	79070	CIGM86.946-1B-0B-0Y	CROC_1/AE.SQUARROSA (205)		BW		0
Synthetic hexaploids	PS484	79131	CIGM86.951-1B-0Y	DVERD_2/AE.SQUARROSA (214)		BW		0
Synthetic hexaploids	PS485	5521909	CIGM89.559	68.111/RGB-U//WARD/3/FGO/4/RABI/5/AE.SQUARROSA (878)		BW		0
Synthetic hexaploids	PS486	357616	CASW96Y00547S	CROC_1/AE.SQUARROSA (397)		BW		0
Synthetic hexaploids	PS487	2447514	CASW98B00061S	DOY1/AE.SQUARROSA (534)		BW		0
Synthetic hexaploids	PS488	173732	CIGM90.864	BOTNO/AE.SQUARROSA (620)		BW		0
Synthetic hexaploids	PS489	4061139	CASS03GH00134S	ALTAR 84/AE.SQUARROSA (1094)		BW		0
Synthetic hexaploids	PS490	3569188	CASW00GH00009S	D67.2/PARANA 66.270//AE.SQUARROSA (400)		BW		0
Synthetic hexaploids	PS491	2440307	CAWW98GH00054S	T.DICOCCON CI9309/AE.SQUARROSA (409)		BW		0
Synthetic hexaploids	PS492	174331	CIGM93.244	CROC_1/AE.SQUARROSA (444)		BW		0
Synthetic hexaploids	PS493	2440264	CAWW98GH00011S	T.DICOCCON PI94624/AE.SQUARROSA (409)		BW		0
Synthetic hexaploids	PS494	2440257	CAWW98GH00004S	T.DICOCCON PI94614/AE.SQUARROSA (458)		BW		0
Synthetic hexaploids	PS495	79096	CIGM86.948-1B-0Y	CROC_1/AE.SQUARROSA (215)		BW		0
Synthetic hexaploids	PS496	174237	CIGM92.1676	ALTAR 84/AE.SQUARROSA (333)		BW		0
Synthetic hexaploids	PS497	1810673	CIGM89.527-0Y	CETA/AE.SQUARROSA (742)		BW		0
Synthetic hexaploids	PS498	357614	CASW96Y00545S	CROC_1/AE.SQUARROSA (381)		BW		0
Synthetic hexaploids	PS499	227738	CASW95Y00096S	SHAG_22/AE.SQUARROSA (319)		BW		0
Synthetic hexaploids	PS500	173819	CIGM90.812	LCK59.61/AE.SQUARROSA (313)		BW		0
Synthetic hexaploids	PS501	4061133	CASS03GH00128S	SHAG_22/AE.SQUARROSA (1086)		BW		0
Synthetic hexaploids	PS502	3562363	CASW99GH00001S	GARZA/BOY//AE.SQUARROSA (167)		BW		0
Synthetic hexaploids	PS503	2440306	CAWW98GH00053S	T.DICOCCON CI9309/AE.SQUARROSA (309)		BW		0
Synthetic hexaploids	PS504	2447466	CASW98B00013S	CETA/AE.SQUARROSA (231)		BW		0
Synthetic hexaploids	PS505	2440263	CAWW98GH00010S	T.DICOCCON PI94623/AE.SQUARROSA (1027)		BW		0
Synthetic hexaploids	PS506	2447534	CASW98B00081S	GAN/AE.SQUARROSA (490)		BW		0
Synthetic hexaploids	PS507	79126	CIGM86.950-1M-3Y-0B-0Y	CROC_1/AE.SQUARROSA (224)		BW		0
Synthetic hexaploids	PS508	79051	CIGM86.940-1B-0Y	ALTAR 84/AE.SQUARROSA (219)		BW		0
Synthetic hexaploids	PS509	5521911	CIGM89.501	CPI8/GEDIZ/3/GOO//ALB/CRA/4/AE.SQUARROSA (633)		BW		0
Synthetic hexaploids	PS510	227741	CASW95Y00099S	ARLIN_1/AE.SQUARROSA (320)		BW		0
Synthetic hexaploids	PS511	180246	CIGM89.559-2B	68.111/RGB-U//WARD/3/FGO/4/RABI/5/AE.SQUARROSA (878)		BW		0
Synthetic hexaploids	PS512	173817	CIGM90.810	LCK59.61/AE.SQUARROSA (308)		BW		0
Synthetic hexaploids	PS513	3583954	CASS03GH00087S	GAN/AE.SQUARROSA (735)		BW		0
Synthetic hexaploids	PS514	2440316	CAWW98GH00063S	T.DICOCCON CI14822/AE.SQUARROSA (498)		BW		0
Synthetic hexaploids	PS515	2440312	CAWW98GH00059S	T.DICOCCON PI94625/AE.SQUARROSA (502)		BW		0
Synthetic hexaploids	PS516	2440275	CAWW98GH00022S	T.DICOCCON PI225332/AE.SQUARROSA (372)		BW		0
Synthetic hexaploids	PS517	2440262	CAWW98GH00009S	T.DICOCCON PI94623/AE.SQUARROSA (897)		BW		0
Synthetic hexaploids	PS518	2447533	CASW98B00080S	GARZA/BOY//AE.SQUARROSA (481)		BW		0
Synthetic hexaploids	PS519	79161	CIGM87.2783-1B-0Y	LARU/AE.SQUARROSA (309)		BW		0
Synthetic hexaploids	PS520	79147	CIGM86.953-1M-2Y-0B-0Y	DVERD_2/AE.SQUARROSA (221)		BW		0
Synthetic hexaploids	PS521	180179	CIGM89.474-0Y	YAR/AE.SQUARROSA (524)		BW		0
Synthetic hexaploids	PS522	227743	CASW95Y00101S	ARLIN_1/AE.SQUARROSA (368)		BW		0
Synthetic hexaploids	PS523	180248	CIGM89.559-4B	68.111/RGB-U//WARD/3/FGO/4/RABI/5/AE.SQUARROSA (878)		BW		0
Synthetic hexaploids	PS524	180251	CIGM89.567-1B	CETA/AE.SQUARROSA (895)		BW		0
Synthetic hexaploids	PS525	3583951	CASS03GH00084S	SHAG_22/AE.SQUARROSA (721)		BW		0
Synthetic hexaploids	PS526	2440315	CAWW98GH00062S	T.DICOCCON CI3686/AE.SQUARROSA (458)		BW		0
Synthetic hexaploids	PS527	357622	CASW96Y00553S	CROC_1/AE.SQUARROSA (416)		BW		0
Synthetic hexaploids	PS528	2440274	CAWW98GH00021S	T.DICOCCON PI225332/AE.SQUARROSA (309)		BW		0
Synthetic hexaploids	PS529	2440261	CAWW98GH00008S	T.DICOCCON PI94623/AE.SQUARROSA (895)		BW		0
Synthetic hexaploids	PS530	2447532	CASW98B00079S	68.111/RGB-U//WARD/3/AE.SQUARROSA (445)		BW		0
Synthetic hexaploids	PS531	79100	CIGM86.949-1B-0B-0Y	CROC_1/AE.SQUARROSA (224)		BW		0
Synthetic hexaploids	PS532	180157	CIGM88.1343-0B	DOY1/AE.SQUARROSA (446)		BW		0
Synthetic hexaploids	PS533	180169	CIGM89.463-0Y	YAR/AE.SQUARROSA (493)		BW		0
Synthetic hexaploids	PS534	227740	CASW95Y00098S	ALTAR 84/AE.SQUARROSA (319)		BW		0
Synthetic hexaploids	PS535	180347	CIGM89.559-1B	68.111/RGB-U//WARD/3/FGO/4/RABI/5/AE.SQUARROSA (878)		BW		0
Synthetic hexaploids	PS536	4061142	CASS03GH00137S	68.111/RGB-U//WARD/3/FGO/4/RABI/5/AE.SQUARROSA (1096)		BW		0
Synthetic hexaploids	PS537	3583929	CASS03GH00062S	CETA/AE.SQUARROSA (683)		BW		0
Synthetic hexaploids	PS538	2440314	CAWW98GH00061S	T.DICOCCON CI3686/AE.SQUARROSA (309)		BW		0
Synthetic hexaploids	PS539	357624	CASW96Y00555S	ARLIN_1/AE.SQUARROSA (430)		BW		0
Synthetic hexaploids	PS540	2440272	CAWW98GH00019S	T.DICOCCON PI94666/AE.SQUARROSA (309)		BW		0
Synthetic hexaploids	PS541	2440259	CAWW98GH00006S	T.DICOCCON PI94615/AE.SQUARROSA (409)		BW		0
Synthetic hexaploids	PS542	2447510	CASW98B00057S	68.111/RGB-U//WARD/3/AE.SQUARROSA (513)		BW		0
Synthetic hexaploids	PS543	79073	CIGM86.946-1B-0Y	CROC_1/AE.SQUARROSA (205)		BW		0
Synthetic hexaploids	PS544	180031	-0B-0PR-0B	PBW114/AE.SQ		BW		0
Synthetic hexaploids	PS545	180163	CIGM88.1351-0B	YAV79//DACK/RABI/3/SNIPE/4/AE.SQUARROSA (477)		BW		0
Synthetic hexaploids	PS546	227744	CASW95Y00102S	CETA/AE.SQUARROSA (368)		BW		0
Synthetic hexaploids	PS547	180244	CIGM89.543-3B	68.111/RGB-U//WARD/3/FGO/4/RABI/5/AE.SQUARROSA (809)		BW		0
Synthetic hexaploids	PS548	4061143	CASS03GH00138S	SHAG_22/AE.SQUARROSA (1101)		BW		0
Synthetic hexaploids	PS549	3583873	CASS03GH00006S	CETA/AE.SQUARROSA (345)		BW		0
Synthetic hexaploids	PS550	2440311	CAWW98GH00058S	T.DICOCCON PI94625/AE.SQUARROSA (372)		BW		0
Synthetic hexaploids	PS551	357613	CASW96Y00544S	D67.2/PARANA 66.270//AE.SQUARROSA (368)		BW		0
Synthetic hexaploids	PS552	2440268	CAWW98GH00015S	T.DICOCCON PI94633/AE.SQUARROSA (458)		BW		0
Synthetic hexaploids	PS553	2440258	CAWW98GH00005S	T.DICOCCON PI94614/AE.SQUARROSA (498)		BW		0
Synthetic hexaploids	PS554	5422669	CMSS00M00030S-030M-6Y-5SCM-010Y-0FGR-0Y	RUSS/7/OPATA/6/68.111/RGB-U//WARD/3/FGO/4/RABI/5/AE.SQUARROSA (878)		BW		0
Synthetic hexaploids	PS555	5521902	CIGM90.603	RABI//GS/CRA/3/AE.SQUARROSA (895)		BW		0
Synthetic hexaploids	PS556	180161	CIGM88.1348-0B	YAV79//DACK/RABI/3/SNIPE/4/AE.SQUARROSA (460)		BW		0
Synthetic hexaploids	PS557	2447517	CASW98B00064S	DOY1/AE.SQUARROSA (1010)		BW		0
Synthetic hexaploids	PS558	174320	CIGM93.229	DOY1/AE.SQUARROSA (372)		BW		0
Synthetic hexaploids	PS559	4828493	CMSS00M00030S-030M-6Y-8SCM-1Y-0FGR	RUSS/7/OPATA/6/68.111/RGB-U//WARD/3/FGO/4/RABI/5/AE.SQUARROSA (878)		BW		0
Synthetic hexaploids	PS561	2440309	CAWW98GH00056S	T.DICOCCON CI14822/AE.SQUARROSA (409)		BW		0
Synthetic hexaploids	PS562	227758	CASW95Y00116S	68.111/RGB-U//WARD/3/AE.SQUARROSA (496)		BW		0
Synthetic hexaploids	PS563	2440269	CAWW98GH00016S	T.DICOCCON PI94633/AE.SQUARROSA (1027)		BW		0
Synthetic hexaploids	PS564	2440256	CAWW98GH00003S	T.DICOCCON PI94614/AE.SQUARROSA (409)		BW		0
Synthetic hexaploids	PS565	179965	CIGM88.1217-0B	TK SN1081/AE.SQUARROSA (222)		BW		0
Synthetic hexaploids	PS566	180022	CIGM88.1237-0B	DVERD_2/AE.SQUARROSA (247)		BW		0
Synthetic hexaploids	PS567	2447492	CASW98B00039S	68.111/RGB-U//WARD RESEL/3/STIL/4/AE.SQUARROSA (390)		BW		0
Synthetic hexaploids	PS568	1808206	CIGM88.1342-0B	SRN/AE.SQUARROSA (446)		BW		0
Synthetic hexaploids	PS569	174350	CIGM93.290	CETA/AE.SQUARROSA (1011)		BW		0
Synthetic hexaploids	PS570	2447501	CASW98B00048S	68.111/RGB-U//WARD/3/AE.SQUARROSA (428)		BW		0
Synthetic hexaploids	PS571	227770	CASW95Y00128S	ALTAR 84/AE.SQUARROSA (531)		BW		0
Synthetic hexaploids	PS572	2447484	CASW98B00031S	ARLIN_1/AE.SQUARROSA (335)		BW		0
Synthetic hexaploids	PS573	2447468	CASW98B00015S	CETA/AE.SQUARROSA (241)		BW		0
Synthetic hexaploids	PS574	3583934	CASS03GH00067S	CETA/AE.SQUARROSA (684)		BW		0
Synthetic hexaploids	PS575	3583945	CASS03GH00078S	68.111/RGB-U//WARD/3/AE.SQUARROSA (700)		BW		0
Synthetic hexaploids	PS576	3583928	CASS03GH00061S	CETA/AE.SQUARROSA (682)		BW		0
Synthetic hexaploids	PS577	180015	CIGM86.950-1M-1Y-0B-0PR-0B	CROC_1/AE.SQUARROSA (224)		BW		0
Synthetic hexaploids	PS578	227808	CIGM86.941-1B-0B-0PR-0B	ALTAR 84/AE.SQUARROSA (224)		BW		0
Synthetic hexaploids	PS579	2447493	CASW98B00040S	68.111/RGB-U//WARD RESEL/3/STIL/4/AE.SQUARROSA (392)		BW		0
Synthetic hexaploids	PS580	1873192	CASS94Y00121S-1Y-2B-2PR-0B-0HTY	BCN//SORA/AE.SQUARROSA (323)		BW		0
Synthetic hexaploids	PS581	174367	CIGM93.307	CETA/AE.SQUARROSA (1042)		BW		0
Synthetic hexaploids	PS582	2447502	CASW98B00049S	68.111/RGB-U//WARD RESEL/3/STIL/4/AE.SQUARROSA (431)		BW		0
Synthetic hexaploids	PS583	227768	CASW95Y00126S	SHAG_22/AE.SQUARROSA (530)		BW		0
Synthetic hexaploids	PS584	2447485	CASW98B00032S	GAN/AE.SQUARROSA (335)		BW		0
Synthetic hexaploids	PS585	2447470	CASW98B00017S	GAN/AE.SQUARROSA (248)		BW		0
Synthetic hexaploids	PS586	3583935	CASS03GH00068S	SORA/AE.SQUARROSA (684)		BW		0
Synthetic hexaploids	PS587	3583947	CASS03GH00080S	68.111/RGB-U//WARD/3/AE.SQUARROSA (721)		BW		0
Synthetic hexaploids	PS588	3583930	CASS03GH00063S	68.111/RGB-U//WARD RESEL/3/STIL/4/AE.SQUARROSA (684)		BW		0
Synthetic hexaploids	PS589	1807887	CIGM87.2766-1B-0PR-0B	ALTAR 84/AE.SQUARROSA (191)		BW		0
Synthetic hexaploids	PS590	180018	CIGM86.949-1B-0B-0PR-0B	CROC_1/AE.SQUARROSA (224)		BW		0
Synthetic hexaploids	PS591	2447494	CASW98B00041S	CETA/AE.SQUARROSA (408)		BW		0
Synthetic hexaploids	PS592	1873191	CASS94Y00121S-1Y-2B-1PR-0B-0HTY	BCN//SORA/AE.SQUARROSA (323)		BW		0
Synthetic hexaploids	PS593	357969	CIGM88.1178-0B-4M-0Y	RABI//GS/CRA/3/AE.SQUARROSA (190)		BW		0
Synthetic hexaploids	PS594	2447503	CASW98B00050S	68.111/RGB-U//WARD RESEL/3/STIL/4/AE.SQUARROSA (435)		BW		0
Synthetic hexaploids	PS595	227765	CASW95Y00123S	SHAG_22/AE.SQUARROSA (527)		BW		0
Synthetic hexaploids	PS596	2447489	CASW98B00036S	68.111/RGB-U//WARD RESEL/3/STIL/4/AE.SQUARROSA (385)		BW		0
Synthetic hexaploids	PS597	2447473	CASW98B00020S	GAN/AE.SQUARROSA (258)		BW		0
Synthetic hexaploids	PS598	3583937	CASS03GH00070S	GARZA/BOY//AE.SQUARROSA (695)		BW		0
Synthetic hexaploids	PS599	3583920	CASS03GH00053S	68.111/RGB-U//WARD/3/FGO/4/RABI/5/AE.SQUARROSA (675)		BW		0
Synthetic hexaploids	PS600	3583931	CASS03GH00064S	68.111/RGB-U//WARD/3/AE.SQUARROSA (684)		BW		0
Synthetic hexaploids	PS601	1807891	CIGM88.1182-0Y	SORA/AE.SQUARROSA (192)		BW		0
Synthetic hexaploids	PS602	5521922	CIGM88.1313	68112/WARD//AE.SQUARROSA (369)		BW		0
Synthetic hexaploids	PS603	2447495	CASW98B00042S	CETA/AE.SQUARROSA (409)		BW		0
Synthetic hexaploids	PS604	1873190	CASS94Y00121S-1Y-1B-3PR-0B-0HTY	BCN//SORA/AE.SQUARROSA (323)		BW		0
Synthetic hexaploids	PS605	1810678	CIGM89.538-0Y-5M-0Y	68.111/RGB-U//WARD RESEL/3/STIL/4/AE.SQUARROSA (783)		BW		0
Synthetic hexaploids	PS606	2447508	CASW98B00055S	GARZA/BOY//AE.SQUARROSA (480)		BW		0
Synthetic hexaploids	PS607	227764	CASW95Y00122S	CETA/AE.SQUARROSA (506)		BW		0
Synthetic hexaploids	PS608	2447490	CASW98B00037S	68.111/RGB-U//WARD RESEL/3/STIL/4/AE.SQUARROSA (386)		BW		0
Synthetic hexaploids	PS609	2447474	CASW98B00021S	68.111/RGB-U//WARD/3/AE.SQUARROSA (258)		BW		0
Synthetic hexaploids	PS610	3583938	CASS03GH00071S	68.111/RGB-U//WARD/3/AE.SQUARROSA (696)		BW		0
Synthetic hexaploids	PS611	3583921	CASS03GH00054S	ACO89/AE.SQUARROSA (675)		BW		0
Synthetic hexaploids	PS612	3583933	CASS03GH00066S	CPI8/GEDIZ/3/GOO//ALB/CRA/4/AE.SQUARROSA (684)		BW		0
Synthetic hexaploids	PS613	180099	CIGM88.1194-0B	CPI8/GEDIZ/3/GOO//ALB/CRA/4/AE.SQUARROSA (208)		BW		0
Synthetic hexaploids	PS614	180147	CIGM88.1240-0B	SORA/AE.SQUARROSA (323)		BW		0
Synthetic hexaploids	PS615	2447496	CASW98B00043S	CETA/AE.SQUARROSA (410)		BW		0
Synthetic hexaploids	PS616	1873188	CASS94Y00121S-1Y-1B-1PR-0B-0HTY	BCN//SORA/AE.SQUARROSA (323)		BW		0
Synthetic hexaploids	PS617	1778805	CIGM90.824-3M-0Y	GAN/AE.SQUARROSA (408)		BW		0
Synthetic hexaploids	PS618	2447511	CASW98B00058S	DOY1/AE.SQUARROSA (518)		BW		0
Synthetic hexaploids	PS619	2447491	CASW98B00038S	68.111/RGB-U//WARD RESEL/3/STIL/4/AE.SQUARROSA (389)		BW		0
Synthetic hexaploids	PS620	227737	CASW95Y00095S	FALCIN_1/AE.SQUARROSA (319)		BW		0
Synthetic hexaploids	PS621	2447475	CASW98B00022S	DVERD_2/AE.SQUARROSA (284)		BW		0
Synthetic hexaploids	PS622	3583939	CASS03GH00072S	68.111/RGB-U//WARD/3/AE.SQUARROSA (696)		BW		0
Synthetic hexaploids	PS623	3583923	CASS03GH00056S	GAN/AE.SQUARROSA (680)		BW		0
Synthetic hexaploids	PS624	227773	CASW95Y00131S	SHAG_22/AE.SQUARROSA (537)		BW		0
Synthetic hexaploids	PS625	180279	CIGM88.1195-0B	SORA/AE.SQUARROSA (208)		BW		0
Synthetic hexaploids	PS626	5521927	CIGM90.525	ACO89/AE.SQUARROSA (309)		BW		0
Synthetic hexaploids	PS627	2447497	CASW98B00044S	CETA/AE.SQUARROSA (417)		BW		0
Synthetic hexaploids	PS628	1873193	CASS94Y00121S-1Y-2B-3PR-0B-0HTY	BCN//SORA/AE.SQUARROSA (323)		BW		0
Synthetic hexaploids	PS629	1808196	CIGM90.583-1M-0Y	GAN/AE.SQUARROSA (437)		BW		0
Synthetic hexaploids	PS630	2447512	CASW98B00059S	CETA/AE.SQUARROSA (519)		BW		0
Synthetic hexaploids	PS631	2447479	CASW98B00026S	CETA/AE.SQUARROSA (299)		BW		0
Synthetic hexaploids	PS632	2447464	CASW98B00011S	GAN/AE.SQUARROSA (206)		BW		0
Synthetic hexaploids	PS633	2447476	CASW98B00023S	GAN/AE.SQUARROSA (289)		BW		0
Synthetic hexaploids	PS634	3583941	CASS03GH00074S	CPI8/GEDIZ/3/GOO//ALB/CRA/4/AE.SQUARROSA (698)		BW		0
Synthetic hexaploids	PS635	3583925	CASS03GH00058S	68.111/RGB-U//WARD RESEL/3/STIL/4/AE.SQUARROSA (681)		BW		0
Synthetic hexaploids	PS636	3583965	CASS03GH00098S	68112/WARD//AE.SQUARROSA (768)		BW		0
Synthetic hexaploids	PS637	1807902	CIGM87.2754-1B-0PR-0B	CROC_1/AE.SQUARROSA (210)		BW		0
Synthetic hexaploids	PS638	227821	CIGM87.2783-1B-0PR-0B	LARU/AE.SQUARROSA (309)		BW		0
Synthetic hexaploids	PS639	2447498	CASW98B00045S	ARLIN_1/AE.SQUARROSA (418)		BW		0
Synthetic hexaploids	PS640	174324	CIGM93.236	CROC_1/AE.SQUARROSA (406)		BW		0
Synthetic hexaploids	PS641	1810790	CIGM90.602-5M-0Y	RABI//GS/CRA/3/AE.SQUARROSA (891)		BW		0
Synthetic hexaploids	PS642	2447513	CASW98B00060S	GAN/AE.SQUARROSA (531)		BW		0
Synthetic hexaploids	PS643	2447481	CASW98B00028S	GAN/AE.SQUARROSA (303)		BW		0
Synthetic hexaploids	PS644	2447465	CASW98B00012S	GAN/AE.SQUARROSA (231)		BW		0
Synthetic hexaploids	PS645	2447477	CASW98B00024S	DOY1/AE.SQUARROSA (295)		BW		0
Synthetic hexaploids	PS646	3583942	CASS03GH00075S	CETA/AE.SQUARROSA (698)		BW		0
Synthetic hexaploids	PS647	3583926	CASS03GH00059S	CETA/AE.SQUARROSA (681)		BW		0
Synthetic hexaploids	PS648	172259	CIGM90.524	ACO89/AE.SQUARROSA (290)		BW		0
Synthetic hexaploids	PS649	5422677	CMSS00M00030S-030M-6Y-11SCM-2Y-0FGR-0Y	RUSS/7/OPATA/6/68.111/RGB-U//WARD/3/FGO/4/RABI/5/AE.SQUARROSA (878)		BW		0
Synthetic hexaploids	PS650	2447499	CASW98B00046S	68.111/RGB-U//WARD/3/AE.SQUARROSA (428)		BW		0
Synthetic hexaploids	PS651	174349	CIGM93.401	CROC_1/AE.SQUARROSA (1008)		BW		0
Synthetic hexaploids	PS652	2447500	CASW98B00047S	GARZA/BOY//AE.SQUARROSA (428)		BW		0
Synthetic hexaploids	PS653	227752	CASW95Y00110S	6973/WARD.7463//74110/3/AE.SQUARROSA (438)		BW		0
Synthetic hexaploids	PS654	2447482	CASW98B00029S	ARLIN_1/AE.SQUARROSA (305)		BW		0
Synthetic hexaploids	PS655	2447467	CASW98B00014S	GAN/AE.SQUARROSA (233)		BW		0
Synthetic hexaploids	PS656	2447478	CASW98B00025S	GAN/AE.SQUARROSA (296)		BW		0
Synthetic hexaploids	PS657	3583944	CASS03GH00077S	68.111/RGB-U//WARD RESEL/3/STIL/4/AE.SQUARROSA (700)		BW		0
Synthetic hexaploids	PS658	3583927	CASS03GH00060S	68112/WARD//AE.SQUARROSA (681)		BW		0
Elite	A1	6387	II18427-4R-1M	SONALIKA	SONALIKA	BW	INDIA	1967
Elite	A2	2465	CM8399-D-4M-3Y-1M-1Y-1M-0Y-0MEX	PAVON F 76	PAVON F 76	BW	MEXICO	1976
Elite	A3	3895	CM33027-F-15M-500Y-0M-87B-0Y-0MEX	SERI M 82	SERI M 82	BW	MEXICO	1982
Elite	A4	8869	-0IND	WL 711	WL 711	BW	INDIA	1979
Elite	A6	1491661	PB19545-9A-0A-0PAK	INQALAB 91		BW		1995
Elite	A7	3822784	CGSS97Y00034M-099TOPB-027Y-099M-099Y-099M-27Y-0B	PRL/2*PASTOR		BW		2008
Elite	A8	2490771	CGSS95B00016F-099Y-099B-099Y-099B-15Y-0B-0MEX	TACUPETO F2001	TACUPETO F2001	BW	MEXICO	2001
Elite	A9	4905617	CGSS00B00169T-099TOPY-099M-099Y-099M-9CEL-0B	ROELFS F2007	ROELFS F2007	BW	MEXICO	2008
Elite	A10	6128004		LASANI-08	LASANI-08	BW	PAKISTAN	2008
Elite	A11	3872194	CGSS97Y00036M-099TOPB-067Y-099M-099Y-099B-5Y-0B	PBW65/2*PASTOR		BW		2012
Elite	A12	5390612	CGSS02Y00153S-099M-099Y-099M-46Y-0B	SUPER 152		BW		2012
Elite	B1	775	II8156-1M-2R-4M-0Y	SIETE CERROS T66	SIETE CERROS T66	BW	MEXICO	1966
Elite	B2	13396	CM40038-6M-4Y-2M-1Y-2M-1Y-0B-0MEX	OPATA M 85	OPATA M 85	BW	MEXICO	1985
Elite	B3	341985	CRG2468-I-3Y-5B-0Y	SUPER SERI #2	SUPER SERI #2	BW	MEXICO	1999
Elite	B4	15200	PAU.ACC.3079-0IND	HD 2329	HD 2329	BW	INDIA	1985
Elite	B5	2430154	CM85836-4Y-0M-0Y-8M-0Y-0IND	PBW343	PBW343	BW	INDIA	1995
Elite	B6	6128005		SEHER 06	SEHER 06	BW	PAKISTAN	2006
Elite	B7	4755014	CMSS97M03912T-040Y-020Y-030M-020Y-040M-4Y-2M-0Y	KACHU #1	KACHU #1	BW	MEXICO	2010
Elite	B8	447647	CM92066-J-0Y-0M-0Y-4M-0Y-0MEX	BAVIACORA M 92	BAVIACORA M 92	BW	MEXICO	1993
Elite	B10	6128006		SHAFAQ 06	SHAFAQ 06	BW	PAKISTAN	2006
Elite	B11	5398530	CGSS01B00054T-099Y-099M-099M-099Y-099M-13Y-0B	MUNAL #1	MUNAL #1	BW	MEXICO	2008
Elite	C1	5535410	CGSS02B00119T-099B-099Y-099M-099Y-099M-24WGY-0B	DANPHE #1	DANPHE #1	BW	MEXICO	2008
Elite	C2	358060	CRG2468-I-3Y-2B-0Y	SUPER SERI #1	SUPER SERI #1	BW	MEXICO	1999
Elite	C3	3577275	CGSS95B00014T-099Y-099B-099Y-099B-35Y-0B-96B-0Y	WEEBILL1		BW		0
Elite	C4	5398402	CGSS01B00057T-099Y-099M-099M-099Y-099M-13Y-0B	GRACKLE #1	GRACKLE #1	BW	MEXICO	2008
Elite	C5	5552327	CGSS03B00180S-099M-099Y-099M-20WGY-0B	PBW343*2/KUKUNA/5/CNO79//PF70354/MUS/3/PASTOR/4/BAV92		BW		2012
Elite	C6	5551629	CMSS02M01105T-030M-18Y-0M-099Y-4M-0WGY-0B	ELVIRA/5/CNDO/R143//ENTE/MEXI75/3/AE.SQ/4/2*OCI/6/VEE/PJN//KAUZ/3/PASTOR		BW		2012
Elite	C7	5792799	CGSS04Y00002T-099M-099Y-099ZTM-099Y-099M-8WGY-0B	TRCH*2/3/C80.1/3*QT4118//3*PASTOR		BW		2012
Elite	C8	5793334	CMSS04Y00385S-099Y-099ZTM-099Y-099M-3WGY-0B	CHIBIA/4/PGO//CROC_1/AE.SQUARROSA (224)/3/2*BORL95/5/WEAVER/4/NAC/TH.AC//3*PVN/3/MIRLO/BUC		BW		2012
Elite	C9	5794173	CMSS04M01483S-0TOPY-099ZTM-099Y-099M-1WGY-0B	SW89.5277/BORL95//SKAUZ/3/PRL/2*PASTOR/4/HEILO		BW		2012
Elite	C10	5106304	CGSS01Y00134S-099Y-099M-099M-13Y-0B	BAJ #1	BAJ #1	BW	MEXICO	2010
Elite	C11	6333480	CMSS07Y00213S-0B-099Y-099M-099Y-20M-0WGY	PICUS/3/KAUZ*2/BOW//KAUZ/4/TILHI/5/SUP152		BW		2010
Elite	C12	6417116	CMSS07B00230S-099M-099NJ-099NJ-21WGY-0B	BECARD/QUAIU #1		BW		2010
Elite	D1	342202	CMBW90M4-30-0Y	PFAU/WEAVER		BW		2010
Elite	D2	3855011	CMSS96Y02555S-040Y-020M-050SY-020SY-27M-0Y	ROELFS F2007		BW		2007
Elite	D3	5398778	CGSS01B00045T-099Y-099M-099M-099Y-099M-40Y-0B	BABAX/LR42//BABAX*2/4/SNI/TRAP#1/3/KAUZ*2/TRAP//KAUZ		BW		2010
Elite	D4	5322969	CMSS01M00172S-030M-1Y-0M-0Y	ELVIRA/5/CNDO/R143//ENTE/MEXI75/3/AE.SQ/4/2*OCI		BW		2008
Elite	D5	5534326	CMSS02Y00596S-16Y-0M-099Y-3M-0WGY-0B	PRL/2*PASTOR/4/CHOIX/STAR/3/HE1/3*CNO79//2*SERI		BW		2012
Elite	D6	5398160	CGSS01B00063T-099Y-099M-099M-099Y-099M-9Y-0B	BECARD		BW		2010
Elite	D7	5793038	CGSS04Y00106S-099Y-099M-099Y-099M-13WGY-0B	WHEAR/KRONSTAD F2004		BW		2012
Elite	D8	5794157	CMSS04M01331S-0TOPY-099ZTM-099Y-099M-7WGY-0B	CNDO/R143//ENTE/MEXI_2/3/AEGILOPS SQUARROSA (TAUS)/4/WEAVER/5/PICUS/6/TROST/7/TACUPETO F2001		BW		2012
Elite	D9	4313703	CMSS97Y04045S-040Y-050M-040SY-030M-14SY-010M-0Y-0MEX	NAVOJOA M2007	NAVOJOA M2007	BW	MEXICO	2007
Elite	D10	6176013	CMSS06Y00605T-099TOPM-099Y-099ZTM-099Y-099M-11WGY-0B	REEDLING #1	REEDLING #1	BW	MEXICO	2012
Elite	D11	6334895	CMSS07Y00452S-0B-099Y-099M-099Y-22M-0WGY	STLN/MUNAL #1		BW		2012
Elite	D12	6418597	CMSS07Y01007T-099TOPM-099Y-099M-099NJ-099NJ-4RGY-0B	BABAX/LR42//BABAX*2/3/KUKUNA/4/CROSBILL #1/5/BECARD		BW		2012
Elite	E1	6561764	NC97B2946-7B-020B-020B-1B-0B	BL3063	BL3063	BW	NEPAL	2000
Elite	E2	375	II8156-0IND	KALYANSONA	KALYANSONA	BW	INDIA	1967
Elite	E3	3556250		HD2687	HD2687	BW		1985
Elite	E4	2673608	CGSS96B00123F-099M-037Y-099M-26Y-0B	ATTILA*2/PBW65		BW		2005
Elite	E7	565	II118-2Y-1Y	YAQUI 50	YAQUI 50	BW	MEXICO	1950
Elite	F1	5994020	CGSS05B00198T-099TOPY-099M-099NJ-14WGY-0B	SERI.1B//KAUZ/HEVO/3/AMAD*2/4/KIRITATI		BW		2010
Elite	F2	24367		LOK 1	LOK 1	BW	INDIA	1981
Elite	F3	217754	-0IND	HUW 234	HUW 234	BW		1984
Elite	F9	16122	CM67458-4Y-1M-3Y-1M-5Y-0B-0MEX	BACANORA T 88	BACANORA T 88	BW	MEXICO	1988
Elite	F10	41948	CM85836-50Y-0M-0Y-3M-0Y	ATTILA	ATTILA	BW		1988
Elite	G3	5390631	CGSS02Y00152S-099M-099Y-099M-46Y-0B	PICAFLOR #1	PICAFLOR #1	BW	MEXICO	2008
Elite	G4	5398757	CGSS01B00046T-099Y-099M-099M-099Y-099M-29Y-0B	QUAIU #1	QUAIU #1	BW	MEXICO	2008
Elite	H1	4902859	CMSS00Y01881T-050M-030Y-030M-030WGY-33M-0Y	MISR 1	MISR 1	BW	EGYPT	2001
Elite	H2	5398434	CGSS01B00056T-099Y-099M-099M-099Y-099M-14Y-0B	FRANCOLIN #1	FRANCOLIN #1	BW	MEXICO	2008
Elite	H4	5168823	CMSS97M00316S-0P20M-0P20Y-43M-010Y-0Y	SOKOLL	SOKOLL	BW		2012
Elite	GCP1	6171242	II8156-01Y	V18		BW		1963
Elite	GCP2	6171312	-01Y	ROJO BARBON		BW		0
Elite	GCP3	6171324	-01Y	II12107-3R-6M-2R		BW		1966
Elite	GCP4	6171335	CG65-099Y-099M-8Y-6M-1Y-0B-01Y	PVN//CAR422/ANA/5/BOW/CROW//BUC/PVN/3/YR/4/TRAP#1		BW		1999
Elite	GCP5	6171337	CM67458-0IND-01Y	WH 542		BW		1986
Elite	GCP6	6171341	CMBW89Y01785T-0TOPM-3Y-010M-010Y-010M-0Y-35Y-0B-01Y	KAUZ//ALTAR 84/AOS/3/KAUZ		BW		1995
Elite	GCP7	6171342	CMBW90Y3180-0TOPM-3Y-010M-010M-010Y-6M-015Y-0Y-4KBY-0KBY-0M-01Y	OTUS		BW		1996
Elite	GCP8	6171343	CMBW91M02703F-0TOPY-24M-010Y-010M-010Y-1Y-0M-41Y-0B-01Y	SKAUZ*2/FCT		BW		1997
Elite	GCP9	6171344	CMBW91Y01627S-13Y-010M-010Y-010M-2Y-0M-01Y	SIRKKU		BW		1997
Elite	GCP10	6171345	CMHW98Y00341S-42DH-0Y-01Y	OTUS/TOBA97		BW		2004
Elite	GCP11	6171346	CMSS92GH00064M-13GH-3B-5KBY-1KBY-010M-5Y-3M-0KBY-0M-2KBY-0KBY-0M-01Y	BONASA		BW		1998
Elite	GCP12	6171348	CMSS92Y02933S-20Y-015M-010Y-010Y-2M-0Y-01Y	KAUZ//BOW/NKT		BW		1998
Elite	GCP13	6171349	CMSS92Y02949S-129Y-05M-010Y-010Y-5M-0Y-5KBY-0KBY-0M-01Y	ECIJA:AE		BW		1998
Elite	GCP14	6171350	CMSS93B00824S-5Y-010M-010Y-010M-1Y-0M-01Y	SW89.5181/KAUZ		BW		1999
Elite	GCP15	6171351	CMSS94Y02299T-030Y-0300M-0100Y-0100M-4Y-8M-0Y-15Y-0B-01Y	MINO		BW		2000
Elite	GCP16	6171352	CMSS95M01471T-050Y-0100M-050Y-050M-040Y-030M-8Y-010M-0Y-01Y	CHIBIA/PASTOR//CHIBIA		BW		2001
Elite	GCP17	6171353	CMSS95Y00504S-0100Y-9B-010Y-010M-2Y-0Y-01Y	VERDIN		BW		2001
Elite	GCP18	6171354	CMSS95Y00795S-0100Y-81DH-0B-10Y-0B-01Y	VEE/PJN//2*TUI/3/WH576		BW		2001
Elite	GCP19	6171355	CMSS95Y01251S-0100Y-0200M-3Y-010M-1Y-0Y-1M-0Y-01Y	MUNIA/3/RUFF/FGO//YAV79/4/PASTOR		BW		2001
Elite	GCP20	6171356	CMSS95Y01352S-11Y-010M-010Y-010M-30Y-0Y-01Y	CNDO/R143//ENTE/MEXI_2/3/AEGILOPS SQUARROSA (TAUS)/4/WEAVER/5/IRENA		BW		2001
Elite	GCP21	6171357	CMSS96M01068S-050M-040Y-0100M-020Y-20M-0Y-01Y	PBW343/TONI		BW		2002
Elite	GCP22	6171358	CMSS96Y02464S-040Y-020M-050SY-020SY-43M-0Y-01Y	MILAN/KAUZ/6/TOB/ERA//TOB/CNO67/3/PLO/4/VEE#5/5/KAUZ		BW		2002
Elite	GCP23	6171359	CMSS96Y02954T-050M-040Y-020M-040Y-020Y-27M-0Y-1M-0Y-01Y	VEE#8//JUP/BJY/3/F3.71/TRM/4/2*WEAVER/5/HAHN/2*WEAVER/6/WEAVER		BW		2002
Elite	GCP24	6171360	CMSS96Y03957M-0100M-11Y-0M-01Y	CHUM18/7*BCN		BW		2002
Elite	GCP25	6171361	CMSS97Y00981S-040Y-050M-020Y-030M-5Y-2M-0Y-01Y	URES/BOW//OPATA/3/PASTOR		BW		2003
Elite	GCP26	6171362	CG84-099Y-099M-1Y-3M-5Y-0B-01Y	CHAPIO		BW		1999
Elite	GCP27	6171363	CM74005-8M-1Y-03M-5Y-2B-0Y-1B-0Y-0ECU-0Y-01Y	SITELLA		BW		1987
Elite	GCP28	6171364	CM74849-2M-2Y-3M-2Y-0B-36M-0Y-1SJ-0Y-01Y	TUI		BW		1987
Elite	GCP29	6171366	CM80232-28Y-03M-0Y-1M-0Y-0SJ-2PZ-0Y-2SJ-0Y-01Y	DUCULA		BW		1989
Elite	GCP30	6171367	CMBW91M02016S-0M-040Y-1AL-2AL-7Y-0M-3SJ-0Y-01Y	TNMU/3/JUP/BJY//SARA		BW		1997
Elite	GCP31	6171379	CM77091-14Y-04M-06Y-3B-1Y-0B-01Y	SITTA		BW		1988
Elite	GCP32	6171380	CM92313-19Y-0H-0SY-5M-0RES-0HUA-01Y	CETTIA		BW		1991
Elite	GCP33	6171365	CM74849-2M-3Y-1M-1Y-1M-0Y-01Y	TUI		BW		1987
Elite	GCP34	6171381	CM97937-0M-3Y-030H-10Y-2Y-0Y-01Y	JUN/BOMB		BW		1992
Elite	GCP35	6171382	CMSW89Y271-0Y-0M-94Y-0B-01Y	TAM200/TUI		BW		1995
Elite	GCP36	6171385	CMBW91Y03634M-030TOPM-2Y-010M-010Y-015M-5Y-0M-0SY-01Y	HXL7573/2*BAU		BW		1997
Elite	GCP37	6171387	CM8399-0TALL-01Y	PAVON TALL		BW		1976
Elite	GCP38	6171338	CM67458-0TALL-01Y	KAUZ TALL		BW		1986
Elite	GCP39	6171390	CMSS96M03183S-050M-050SY-040SY-030M-20SY-010M-0Y-0SY-01Y	PASTOR/BAV92		BW		2002
Elite	GCP40	6171391	CMSS96M03230S-050M-050SY-040SY-030M-19SY-010M-0Y-0SY-01Y	CNDO/R143//ENTE/MEXI_2/3/AEGILOPS SQUARROSA (TAUS)/4/WEAVER/5/PASTOR		BW		2002
Elite	GCP41	6171392	CMSS96M05638T-040Y-26M-010SY-010M-010SY-4M-0Y-0SY-01Y	BERKUT		BW		2002
Elite	GCP42	6171393	CMSS96Y02555S-040Y-020M-050SY-020SY-6M-0Y-0SY-01Y	VOROBEY		BW		2002
Elite	GCP43	6171394	CMSS97M00810S-030M-040SY-010M-010SY-12Y-0M-0SY-01Y	ALTAR 84/AE.SQUARROSA (224)//2*CUPE/3/BAV92		BW		2003
Elite	GCP44	6171395	CMSS97M02949T-040Y-030M-040SY-030M-040SY-6M-0Y-0SY-01Y	MILAN/KAUZ//DHARWAR DRY/3/BAV92		BW		2003
Elite	GCP45	6171396	CMSS97M02975T-040Y-020Y-030M-040SY-020M-28Y-0M-0SY-01Y	KABY/BAV92/3/CROC_1/AE.SQUARROSA (224)//OPATA		BW		2003
Elite	GCP46	6171397	CMSS97M03147T-040Y-030M-040SY-030M-040SY-1M-0Y-0SY-01Y	BJY/COC//PRL/BOW/3/MILAN/KAUZ/4/BAV92		BW		2003
Elite	GCP47	6171398	CMSS98Y03454T-040M-020Y-030M-040SY-020M-8Y-0M-0SY-01Y	ATTILA/BAV92//PASTOR		BW		2004
Elite	GCP48	6171407	CM92634-6PS-0Y-030M-2Y-3Y-0Y-3M-010Y-0FUS-1FUS-2SJ-0Y-01Y	CHUM18/SERI		BW		1991
Elite	GCP49	6171408	CASS94Y00045S-18PR-5B-0M-0HTY-0B-0HTY-0SCM-0Y-2PZ-0Y-01Y	SABUF/4/ALTAR 84/AE.SQUARROSA (224)//CUPE/3/CROC_1/AE.SQUARROSA (205)//F27202		BW		2000
Elite	GCP50	6171409	CMSS93B00308S-29Y-010M-010Y-010M-7Y-0M-01Y	PASTOR/3/KAUZ*2/OPATA//KAUZ		BW		1999
Elite	GCP51	6171410	CMSS93Y01001S-12Y-1KBY-010M-010Y-1M-0KBY-0M-14KBY-0KBY-0M-01Y	PI 610750/SASIA		BW		1999
Elite	GCP52	6171411	CMSS93Y01001S-12Y-1KBY-010M-010Y-1M-0KBY-0M-2KBY-0Y-01Y	PI 610750/SASIA		BW		1999
Elite	GCP53	6171412	CMSS93Y01047S-6Y-4KBY-010M-010Y-5M-0KBY-0M-0KBY-0M-4KBY-0KBY-0M-0KBY-01Y	CROC_1/AE.SQUARROSA (205)//BORL95/3/ATTILA		BW		1999
Elite	GCP54	6171413	CMSS94Y02321T-030Y-0300M-0100Y-0100M-9Y-6M-0Y-0KBY-01Y	PASTOR//TRAP#1/BOW/3/CHEN/AEGILOPS SQUARROSA (TAUS)//BCN		BW		2000
Elite	GCP55	6171414	CMSS94Y02520T-030Y-0300M-0100Y-0100M-16Y-1M-0Y-0SY-1PZ-0Y-01Y	FILIN/IRENA/5/CNDO/R143//ENTE/MEXI_2/3/AEGILOPS SQUARROSA (TAUS)/4/WEAVER		BW		2000
Elite	GCP56	6171415	CMSS95Y00539S-3Y-010M-010Y-010M-39Y-0Y-3M-0Y-01Y	CHEN/AEGILOPS SQUARROSA (TAUS)//BCN/3/BAV92		BW		2001
Elite	GCP57	6171416	CMSS95Y01036S-4Y-010M-010Y-010M-5Y-0Y-01Y	CHOROUU		BW		2001
Elite	GCP58	6171417	CMSS96M01560S-050M-040Y-0100M-020Y-41M-0Y-01Y	CROC_1/AE.SQUARROSA (205)//KAUZ/3/PASTOR		BW		2002
Elite	GCP59	6171418	CMSS96M01591S-050M-040Y-0100M-020Y-3M-0Y-01Y	ESDA//ALTAR 84/AE.SQUARROSA (211)/3/ESDA/4/CHOIX		BW		2002
Elite	GCP60	6171419	CMSS93Y01031S-13Y-5KBY-010M-010Y-6M-0KBY-0M-0KBY-0M-01Y	PI 610750/ATTILA		BW		1999
Elite	GCP61	6171420	CMSS95Y01596S-4Y-010M-010Y-010M-11Y-0Y-01Y	FISCAL		BW		2001
Elite	GCP62	6171421	CMSS95B00046S-0100M-050Y-050M-040Y-030M-7Y-010M-0Y-01Y	CHIBIA/4/PGO//CROC_1/AE.SQUARROSA (224)/3/2*BORL95		BW		2001
Elite	GCP63	6171426	CM90320-01Y	WEAVER		BW		1991
Elite	GCP64	6171427	CM75113-B-5M-1Y-05M-5Y-1B-0Y-1B-0Y-01Y	MILAN		BW		1987
Elite	GCP65	6171428	CM112793-0TOPY-22M-020Y-010M-3Y-0M-01Y	CHIBIA		BW		1994
Elite	GCP66	6171429	CM52359-2M-3Y-1Y-2M-1Y-0M-0MEX-01Y	PAPAGO M 86		BW		1983
Elite	GCP67	6171431	CM92354-33M-0Y-0M-6Y-0B-0BGD-01Y	BAW898		BW		1991
Elite	GCP68	6171432	II21406-6-2-0Y-0TUR-01Y	CUMHURIYET 75		BW		1972
Elite	GCP69	6171434	CM49641-9Y-1M-2Y-3Y-0M-1P-0P-0ARG-01Y	GRANERO INTA		BW		1983
Elite	GCP70	6171435	II19008-83M-100Y-100M-100Y-100C-0MEX-01Y	INIA F 66		BW		1968
Elite	GCP71	6171436	II30842-31R-2M-2Y-0M-0MEX-01Y	JUPATECO F 73		BW		1975
Elite	GCP72	6171437	II8156-01Y	PJ62/GB55		BW		1962
Elite	GCP73	6171441	II8724-8Y-1C-1Y-0MEX-01Y	LERMA ROJO 64A		BW		1964
Elite	GCP74	6171438	II8156-0PAK-01Y	MEXIPAK65		BW		1963
Elite	GCP75	6171442	CM33027-F-12M-1Y-6M-0Y-0CHL-01Y	MILLALEAU INIA		BW		1980
Elite	GCP76	6171443	CM33027-F-15M-4Y-4M-2Y-1M-1Y-0M-0PAK-01Y	PIRSABAK 85		BW		1980
Elite	GCP77	6171445	II22402-6M-4Y-1M-1Y-0M-01Y	POTAM S 70		BW		1970
Elite	GCP78	6171446	II15444-118Y-2C-01Y	SAFED LERMA		BW		1967
Elite	GCP79	6171447	CM15430-2S-5S-0S-0S-69S-0EGY-01Y	SAKHA 69		BW		1977
Elite	GCP80	6171448	II26265-22Y-300M-301Y-2M-501Y-500M-0Y-0MEX-01Y	SALAMANCA 75		BW		1973
Elite	GCP81	6171340	CM67458-4Y-1M-3Y-1M-0Y-0M-01Y	SAN CAYETANO S 97		BW		1986
Elite	GCP82	6171450	CM81812-8Y-08PZ-6Y-2M-0Y-3AL-0Y-01Y	TINAMOU I1		BW		1989
Elite	GCP83	6171451	CM103379-2M-030M-020Y-010M-2Y-010Y-0M-01Y	TOBARITO M 97		BW		1993
Elite	GCP84	6171439	II8156-17IND-01Y	V-17		BW		1963
Elite	GCP85	6171453	CM5484-F-5Y-4M-1Y-1M-1Y-0M-01Y	ZAMINDAR 80		BW		1976
Elite	GCP86	6171454	II25332-6M-3R-3M-1Y-0M-01Y	CNO/7C		BW		1973
Elite	GCP87	6171455	CM82534-01Y	FIRETAIL		BW		1989
Elite	GCP88	6171456	CM94295-F-0M-0Y-0M-3Y-0B-2M-01Y	PFAU/VEE#9//URES		BW		1991
Elite	GCP89	6171457	CM95439-0M-5Y-030M-4Y-1Y-0M-01Y	BJY/COC//PRL/BOW		BW		1992
Elite	GCP90	6171458	CM95560-67Y-0M-0Y-1M-0RES-01Y	CHIL/BOMB		BW		1992
Elite	GCP91	6171459	CMH83.2537-B-4B-1Y-2B-3Y-0Y-01Y	REDWING		BW		1989
Elite	GCP92	6171460	CMSS99M02230S-040M-040SY-21M-1Y-0M-10Y-01Y	D67.2/PARANA 66.270//AE.SQUARROSA (320)/3/CUNNINGHAM		BW		2005
Elite	GCP93	6171461	CMSS99M02230S-040M-040SY-6M-3Y-0M-6Y-01Y	D67.2/PARANA 66.270//AE.SQUARROSA (320)/3/CUNNINGHAM		BW		2005
Elite	GCP94	6171462	CMSA00Y00691S-01Y	PARUS/3/CHEN/AE.SQ//2*OPATA		BW		2006
Elite	GCP95	6171463	CMSA00Y00692S-01Y	ATTILA/3*BCN/3/CROC_1/AE.SQUARROSA (224)//OPATA		BW		2006
Elite	GCP96	6171464	CMSA00Y00810T-01Y	YAYE		BW		2006
Elite	GCP97	6171465	CMSA00Y00814T-01Y	FGO/USA2111//AE.SQUARROSA (658)/3/PRL/SARA//TSI/VEE#5/4/ATTILA		BW		2006
Elite	GCP98	6171467	CMSA00Y00287T-01Y	PI 610750/DHARWAR DRY//WBLL1		BW		2006
Elite	GCP99	6171468	CMSS99Y05544T-01Y	AUS 4930.7/2*PASTOR		BW		2005
Elite	GCP100	6171469	CMSS99M01789T-01Y	T.TAU.83.2.29/3/PRL/SARA//TSI/VEE#5/4/CROC_1/AE.SQUARROSA (224)//OPATA		BW		2005
Elite	GCP101	6171470	CMSA01Y00439T-01Y	CETA/AE.SQUARROSA (327)//2*SUNLIN		BW		2007
Elite	GCP102	6171471	CMSA01M00333T-01Y	T.DICOCCON PI225332/AE.SQUARROSA (895)//WBLL1/3/2*WBLL1		BW		2007
Elite	GCP103	6171472	CMSA01M00362T-01Y	T.DICOCCON PI94625/AE.SQUARROSA (372)//3*PASTOR		BW		2007
Elite	GCP104	6171473	CMSA00M00127S-01Y	CHEN/AE.SQ//2*OPATA/3/TRCH		BW		2006
Elite	GCP105	6171474	CMSA00M00128S-01Y	CHEN/AE.SQ//2*OPATA/3/FINSI		BW		2006
Elite	GCP106	6171475	CMSA00M00131S-01Y	FRET2/3/CHEN/AE.SQ//2*OPATA		BW		2006
Elite	GCP107	6171476	CMSA00M00389T-01Y	CNDO/R143//ENTE/MEXI_2/3/AEGILOPS SQUARROSA (TAUS)/4/WEAVER/5/BORL95/6/2*FRET2		BW		2006
Elite	GCP108	6171477	CMSA00M00390T-040Y-040P0M-040Y-030M-01Y	CPI8/GEDIZ/3/GOO//ALB/CRA/4/AE.SQUARROSA (193)/5/TILHI/6/FRET2		BW		2006
Elite	GCP109	6171478	CMSA00M00394T-01Y	SCA/AE.SQUARROSA (518)/3/URES/JUN//KAUZ/4/URES/JUN//KAUZ		BW		2006
Elite	GCP110	6171479	CMSA00M00406T-01Y	ARLIN_1/AE.SQUARROSA (1017)//ATTILA/3/ATTILA*2/M10 (MUTATED C-306)		BW		2006
Elite	GCP111	6171480	CMSA00M00407T-01Y	ARLIN_1/AE.SQUARROSA (1017)//PARUS/3/TRCH		BW		2006
Elite	GCP112	6171481	CMSA00M00422T-01Y	68.111/RGB-U//WARD/3/FGO/4/RABI/5/AE.SQUARROSA (882)/6/ATTILA/10/ATTILA*2/9/KT/BAGE//FN/U/3/BZA/4/TRM/5/ALDAN/6/SERI/7/VEE#10/8/OPATA		BW		2006
Elite	GCP113	6171482	CMSA00M00427T-01Y	FALCIN/AE.SQUARROSA (312)/3/THB/CEP7780//SHA4/LIRA/4/FRET2		BW		2006
Elite	GCP114	6171483	CMSA00M00431T-01Y	CROC_1/AE.SQUARROSA (224)//2*OPATA/3/THB/CEP7780//SHA4/LIRA/4/FRET2		BW		2006
Elite	GCP115	6171484	CMSA00M00510T-01Y	ALTAR 84/AE.SQUARROSA (211)/3/CAZO/KAUZ//KAUZ/4/KASO2		BW		2006
Elite	GCP116	6171485	CMSA00M00514T-01Y	SCOT/MEXI_1//AE.SQUARROSA (314)/6/TZPP*2/ANE//LR64/SN64/3/CNO67/JAR//KVZ/4/MN72252/5/SHI4414/CROW/7/METSO		BW		2006
Elite	GCP117	6171486	CMSA00M00525T-01Y	D67.2/PARANA 66.270//AE.SQUARROSA (220)/3/PRL/SARA//TSI/VEE#5/4/METSO		BW		2006
Elite	GCP118	6171487	CMSA00M00528T-01Y	CETA/AE.SQUARROSA (1027)/3/URES/JUN//KAUZ/4/URES/JUN//KAUZ		BW		2006
Elite	GCP119	6171488	CMSA00M00467T-01Y	NING CHUN 20/3/MYNA/VUL//JUN/6/FILIN/IRENA/5/CNDO/R143//ENTE/MEXI_2/3/AEGILOPS SQUARROSA (TAUS)/4/WEAVER		BW		2006
Elite	GCP120	6171490	CMSA00M00301S-01Y	NORM.2-A BC178/3/CHEN/AE.SQ//2*OPATA		BW		2006
Elite	GCP121	6171491	CMSW00WM00150S-01Y	BETTY/3/CHEN/AE.SQ//2*OPATA		BW		2006
Elite	GCP122	6171492	CMSA00WM00003S-01Y	KINCI/3/CHEN/AE.SQ//2*OPATA		BW		2006
Elite	GCP123	6171493	-01Y	NL90.15.2.3		BW		1996
Elite	GCP124	6171494	-01Y	NL90.15.2.11		BW		1996
Elite	GCP125	6171495	-01Y	NL90.15.2.44		BW		1996
Elite	GCP126	6171496	-01Y	NL90.15.2.57		BW		1996
Elite	GCP127	6171497	-01Y	PBL94.14.39		BW		2000
Elite	GCP128	6171498	-01Y	QRO94.2.117		BW		2000
Elite	GCP129	6171499	-01Y	HGO94.8.59		BW		2000
Elite	GCP130	6171500	-01Y	HGO94.9.1.3		BW		2000
Elite	GCP131	6171501	-01Y	HGO94.9.1.23		BW		2000
Elite	GCP132	6171502	-01Y	HGO94.9.1.37		BW		2000
Elite	GCP133	6171503	-01Y	HGO94.9.2.10		BW		2000
Elite	GCP134	6171504	-01Y	HGO94.9.2.29		BW		2000
Elite	GCP135	6171505	-01Y	MEX94.2.39		BW		2000
Elite	GCP136	6171506	-01Y	MEX94.15.47		BW		2000
Elite	GCP137	6171507	-01Y	MEX94.22.97		BW		2000
Elite	GCP138	6171508	-01Y	CHIH95.2.58		BW		2001
Elite	GCP139	6171509	-01Y	CHIH95.4.3		BW		2001
Elite	GCP140	6171510	-01Y	CHIH95.8.20		BW		2001
Elite	GCP141	6171511	CWI52108-28SH-01Y	OAX93.10.1		BW		1999
Elite	GCP142	6171512	CWI52108-49SH-01Y	OAX93.10.1		BW		1999
Elite	GCP143	6171513	CWI52108-54SH-01Y	OAX93.10.1		BW		1999
Elite	GCP144	6171514	CWI52108-62SH-01Y	OAX93.10.1		BW		1999
Elite	GCP145	6171515	CM67910-7Y-1M-8Y-1M-2Y-0M-1ELV-0ELV-0PRT-01Y	AMAZONAS		BW		1986
Elite	GCP146	6171548	II19975-68Y-1J-6Y-1J-4Y-1J-0B-0ARG-01Y	MARCOS JUAREZ INTA		BW		1967
Elite	GCP147	6171549	CM5287-J-1Y-2M-2Y-3M-0Y-0MEX-01Y	NACOZARI F 76		BW		1975
Elite	GCP148	6171550	CM40454-01Y	NEELKANT		BW		1981
Elite	GCP149	6171551	CM85295-01Y	PASTOR		BW		1990
Elite	GCP150	6171553	II7078-1R-6M-1R-1M-0MEX-0TUR-01Y	PENJAMO 62		BW		1962
Elite	GCP151	6171555	II8469-2Y-6C-4C-2Y-1C-0MEX-01Y	SONORA 64		BW		1963
Australia Hot	AH1	6772374		H-344	H-344	BW	AFGHANISTAN	0
Australia Hot	AH2	6772080		H-1307	H-1307	BW	AFGHANISTAN	0
Australia Hot	AH3	6772098		H-1328B	H-1328B	BW	AFGHANISTAN	0
Australia Hot	AH4	6772110		H-1357	H-1357	BW	AFGHANISTAN	0
Australia Hot	AH5	6772124		H-1368	H-1368	BW	AFGHANISTAN	0
Australia Hot	AH6	6772140		H-1396	H-1396	BW	AFGHANISTAN	0
Australia Hot	AH7	6772154		H-1440	H-1440	BW	AFGHANISTAN	0
Australia Hot	AH8	6772170		H-1498	H-1498	BW	AFGHANISTAN	0
Australia Hot	AH9	6772186		H-1509	H-1509	BW	AFGHANISTAN	0
Australia Hot	AH10	6772204		H-1524	H-1524	BW	AFGHANISTAN	0
Australia Hot	AH11	6772222		H-1535	H-1535	BW	AFGHANISTAN	0
Australia Hot	AH12	6772238		H-1547	H-1547	BW	AFGHANISTAN	0
Australia Hot	AH13	6772376		H-347	H-347	BW	AFGHANISTAN	0
Australia Hot	AH14	6772082		H-1309	H-1309	BW	AFGHANISTAN	0
Australia Hot	AH15	6772100		H-1329	H-1329	BW	AFGHANISTAN	0
Australia Hot	AH16	6772112		H-1358	H-1358	BW	AFGHANISTAN	0
Australia Hot	AH17	6772126		H-1369	H-1369	BW	AFGHANISTAN	0
Australia Hot	AH18	6772142		H-1398	H-1398	BW	AFGHANISTAN	0
Australia Hot	AH19	6772156		H-1442	H-1442	BW	AFGHANISTAN	0
Australia Hot	AH20	6772172		H-1499	H-1499	BW	AFGHANISTAN	0
Australia Hot	AH21	6772188		H-1510	H-1510	BW	AFGHANISTAN	0
Australia Hot	AH22	6772206		H-1525	H-1525	BW	AFGHANISTAN	0
Australia Hot	AH23	6772224		H-1537	H-1537	BW	AFGHANISTAN	0
Australia Hot	AH24	6772240		H-1548	H-1548	BW	AFGHANISTAN	0
Australia Hot	AH25	6772026		PERSIA-101	PERSIA-101	BW	IRAN	0
Australia Hot	AH26	6772084		H-1310	H-1310	BW	AFGHANISTAN	0
Australia Hot	AH27	6772102		H-1340	H-1340	BW	AFGHANISTAN	0
Australia Hot	AH28	6772114		H-1359	H-1359	BW	AFGHANISTAN	0
Australia Hot	AH29	6772128		H-1371	H-1371	BW	AFGHANISTAN	0
Australia Hot	AH30	6772144		H-1399	H-1399	BW	AFGHANISTAN	0
Australia Hot	AH31	6772158		H-1445	H-1445	BW	AFGHANISTAN	0
Australia Hot	AH32	6772174		H-1500	H-1500	BW	AFGHANISTAN	0
Australia Hot	AH33	6772190		H-1511	H-1511	BW	AFGHANISTAN	0
Australia Hot	AH34	6772208		H-1526	H-1526	BW	AFGHANISTAN	0
Australia Hot	AH35	6772226		H-1539	H-1539	BW	AFGHANISTAN	0
Australia Hot	AH36	6772242		H-1550	H-1550	BW	AFGHANISTAN	0
Australia Hot	AH37	6772026		PERSIA-101	PERSIA-101	BW	IRAN	0
Australia Hot	AH38	6772088		H-1314	H-1314	BW	AFGHANISTAN	0
Australia Hot	AH39	6772104		H-1345	H-1345	BW	AFGHANISTAN	0
Australia Hot	AH40	6772116		H-1361	H-1361	BW	AFGHANISTAN	0
Australia Hot	AH41	6772130		H-1373	H-1373	BW	AFGHANISTAN	0
Australia Hot	AH42	6772146		H-1409	H-1409	BW	AFGHANISTAN	0
Australia Hot	AH43	6772160		H-1491	H-1491	BW	AFGHANISTAN	0
Australia Hot	AH44	6772176		H-1501	H-1501	BW	AFGHANISTAN	0
Australia Hot	AH45	6772192		H-1516	H-1516	BW	AFGHANISTAN	0
Australia Hot	AH46	6772210		H-1527	H-1527	BW	AFGHANISTAN	0
Australia Hot	AH47	6772228		H-1540	H-1540	BW	AFGHANISTAN	0
Australia Hot	AH48	6772244		H-1551	H-1551	BW	AFGHANISTAN	0
Australia Hot	AH49	6772072		H-1287	H-1287	BW	AFGHANISTAN	0
Australia Hot	AH50	6772090		H-1315	H-1315	BW	AFGHANISTAN	0
Australia Hot	AH51	6772106		H-1346	H-1346	BW	AFGHANISTAN	0
Australia Hot	AH52	6772118		H-1363	H-1363	BW	AFGHANISTAN	0
Australia Hot	AH53	6772132		H-1380	H-1380	BW	AFGHANISTAN	0
Australia Hot	AH54	6772148		H-1410	H-1410	BW	AFGHANISTAN	0
Australia Hot	AH55	6772162		H-1494	H-1494	BW	AFGHANISTAN	0
Australia Hot	AH56	6772178		H-1503	H-1503	BW	AFGHANISTAN	0
Australia Hot	AH57	6772194		H-1517	H-1517	BW	AFGHANISTAN	0
Australia Hot	AH58	6772212		H-1529	H-1529	BW	AFGHANISTAN	0
Australia Hot	AH59	6772230		H-1541	H-1541	BW	AFGHANISTAN	0
Australia Hot	AH60	6772246		H-1581	H-1581	BW	AFGHANISTAN	0
Australia Hot	AH61	6772074		H-1288	H-1288	BW	AFGHANISTAN	0
Australia Hot	AH62	6772092		H-1326	H-1326	BW	AFGHANISTAN	0
Australia Hot	AH63	6772108		H-1356	H-1356	BW	AFGHANISTAN	0
Australia Hot	AH64	6772120		H-1366	H-1366	BW	AFGHANISTAN	0
Australia Hot	AH65	6772134		H-1388	H-1388	BW	AFGHANISTAN	0
Australia Hot	AH66	6772150		H-1411	H-1411	BW	AFGHANISTAN	0
Australia Hot	AH67	6772164		H-1495	H-1495	BW	AFGHANISTAN	0
Australia Hot	AH68	6772180		H-1505	H-1505	BW	AFGHANISTAN	0
Australia Hot	AH69	6772196		H-1520	H-1520	BW	AFGHANISTAN	0
Australia Hot	AH70	6772214		H-1530	H-1530	BW	AFGHANISTAN	0
Australia Hot	AH71	6772232		H-1542	H-1542	BW	AFGHANISTAN	0
Australia Hot	AH72	6772248		H-1582	H-1582	BW	AFGHANISTAN	0
Australia Hot	AH73	6772076		H-1302	H-1302	BW	AFGHANISTAN	0
Australia Hot	AH74	6772094		H-1327	H-1327	BW	AFGHANISTAN	0
Australia Hot	AH75	6772080		H-1307	H-1307	BW	AFGHANISTAN	0
Australia Hot	AH76	6772122		H-1367	H-1367	BW	AFGHANISTAN	0
Australia Hot	AH77	6772136		H-1390	H-1390	BW	AFGHANISTAN	0
Australia Hot	AH78	6772152		H-1439	H-1439	BW	AFGHANISTAN	0
Australia Hot	AH79	6772166		H-1496	H-1496	BW	AFGHANISTAN	0
Australia Hot	AH80	6772182		H-1506	H-1506	BW	AFGHANISTAN	0
Australia Hot	AH81	6772198		H-1521	H-1521	BW	AFGHANISTAN	0
Australia Hot	AH82	6772216		H-1531	H-1531	BW	AFGHANISTAN	0
Australia Hot	AH83	6772234		H-1543	H-1543	BW	AFGHANISTAN	0
Australia Hot	AH84	6772078		H-1305	H-1305	BW	AFGHANISTAN	0
Australia Hot	AH85	6772096		H-1328A	H-1328A	BW	AFGHANISTAN	0
Australia Hot	AH86	6772082		H-1309	H-1309	BW	AFGHANISTAN	0
Australia Hot	AH87	242684		IRAQ-45	IRAQ-45	BW	IRAQ	0
Australia Hot	AH88	6772138		H-1395	H-1395	BW	AFGHANISTAN	0
Australia Hot	AH89	6772122		H-1367	H-1367	BW	AFGHANISTAN	0
Australia Hot	AH90	6772168		H-1497	H-1497	BW	AFGHANISTAN	0
Australia Hot	AH91	6772184		H-1507	H-1507	BW	AFGHANISTAN	0
Australia Hot	AH92	6772202		H-1523	H-1523	BW	AFGHANISTAN	0
Australia Hot	AH93	6772220		H-1534	H-1534	BW	AFGHANISTAN	0
Australia Hot	AH94	6772236		H-1546	H-1546	BW	AFGHANISTAN	0
Australia Hot	AH95	6772250		H-1583	H-1583	BW	AFGHANISTAN	0
Australia Hot	AH96	6772276		H-1614	H-1614	BW	AFGHANISTAN	0
Australia Hot	AH97	6772296		H-1632	H-1632	BW	AFGHANISTAN	0
Australia Hot	AH98	6772312		H-1653	H-1653	BW	AFGHANISTAN	0
Australia Hot	AH99	6772332		H-1681B	H-1681B	BW	AFGHANISTAN	0
Australia Hot	AH100	6772350		H-1698	H-1698	BW	AFGHANISTAN	0
Australia Hot	AH101	6772274		H-1603	H-1603	BW	AFGHANISTAN	0
Australia Hot	AH102	242338		INDIA-227	INDIA-227	BW	INDIA	0
Australia Hot	AH103	6772410		W46	W46	BW	PAKISTAN	0
Australia Hot	AH104	6772426		W96	W96	BW	PAKISTAN	0
Australia Hot	AH105	6772382		W149	W149	BW	INDIA	0
Australia Hot	AH106	6771952		INDIA-106	INDIA-106	BW	INDIA	0
Australia Hot	AH107	6772252		H-1584	H-1584	BW	AFGHANISTAN	0
Australia Hot	AH108	6772278		H-1616	H-1616	BW	AFGHANISTAN	0
Australia Hot	AH109	6772298		H-1635	H-1635	BW	AFGHANISTAN	0
Australia Hot	AH110	6772314		H-1655	H-1655	BW	AFGHANISTAN	0
Australia Hot	AH111	6772334		H-1685	H-1685	BW	AFGHANISTAN	0
Australia Hot	AH112	6772352		H-1699	H-1699	BW	AFGHANISTAN	0
Australia Hot	AH113	6772342		H-1689	H-1689	BW	AFGHANISTAN	0
Australia Hot	AH114	242338		INDIA-227	INDIA-227	BW	INDIA	0
Australia Hot	AH115	6772412		W47	W47	BW	PAKISTAN	0
Australia Hot	AH116	6772428		W98	W98	BW	PAKISTAN	0
Australia Hot	AH117	6772384		W153	W153	BW	INDIA	0
Australia Hot	AH118	6772042		PERSIA-15	PERSIA-15	BW	IRAN	0
Australia Hot	AH119	6772254		H-1585	H-1585	BW	AFGHANISTAN	0
Australia Hot	AH120	6772280		H-1617	H-1617	BW	AFGHANISTAN	0
Australia Hot	AH121	6772300		H-1641	H-1641	BW	AFGHANISTAN	0
Australia Hot	AH122	6772316		H-1657	H-1657	BW	AFGHANISTAN	0
Australia Hot	AH123	6772336		H-1686A	H-1686A	BW	AFGHANISTAN	0
Australia Hot	AH124	6772354		H-1700	H-1700	BW	AFGHANISTAN	0
Australia Hot	AH125	6772260		H-1591	H-1591	BW	AFGHANISTAN	0
Australia Hot	AH126	6772286		H-1623	H-1623	BW	AFGHANISTAN	0
Australia Hot	AH127	6772414		W48A	W48A	BW	PAKISTAN	0
Australia Hot	AH128	242652		IRAN-68	IRAN-68	BW	IRAN	0
Australia Hot	AH129	6772386		W156	W156	BW	INDIA	0
Australia Hot	AH130	6772042		PERSIA-15	PERSIA-15	BW	IRAN	0
Australia Hot	AH131	6772256		H-1586	H-1586	BW	AFGHANISTAN	0
Australia Hot	AH132	6772282		H-1618	H-1618	BW	AFGHANISTAN	0
Australia Hot	AH133	6772302		H-1644	H-1644	BW	AFGHANISTAN	0
Australia Hot	AH134	6772320		H-1660	H-1660	BW	AFGHANISTAN	0
Australia Hot	AH135	6772338		H-1686B	H-1686B	BW	AFGHANISTAN	0
Australia Hot	AH136	6772356		H-1703	H-1703	BW	AFGHANISTAN	0
Australia Hot	AH137	6772260		H-1591	H-1591	BW	AFGHANISTAN	0
Australia Hot	AH138	6772378		W1	W1	BW	PAKISTAN	0
Australia Hot	AH139	6772416		W48B	W48B	BW	PAKISTAN	0
Australia Hot	AH140	6772066		AMC-22	AMC-22	BW	TURKEY	0
Australia Hot	AH141	6772388		W157	W157	BW	INDIA	0
Australia Hot	AH142	6772070		BURMA-8	BURMA-8	BW	MYANMAR	0
Australia Hot	AH143	6772258		H-1589	H-1589	BW	AFGHANISTAN	0
Australia Hot	AH144	6772284		H-1621	H-1621	BW	AFGHANISTAN	0
Australia Hot	AH145	6772304		H-1646	H-1646	BW	AFGHANISTAN	0
Australia Hot	AH146	6772322		H-1663	H-1663	BW	AFGHANISTAN	0
Australia Hot	AH147	6772340		H-1687	H-1687	BW	AFGHANISTAN	0
Australia Hot	AH148	6772358		H-1704	H-1704	BW	AFGHANISTAN	0
Australia Hot	AH149	6772318		H-1659	H-1659	BW	AFGHANISTAN	0
Australia Hot	AH150	6772398		W21A	W21A	BW	PAKISTAN	0
Australia Hot	AH151	6772418		W61	W61	BW	PAKISTAN	0
Australia Hot	AH152	6772060		AMC-142	AMC-142	BW	IRAN	0
Australia Hot	AH153	6772390		W163	W163	BW	INDIA	0
Australia Hot	AH154	6771948		INDIA-102	INDIA-102	BW	INDIA	0
Australia Hot	AH155	6772262		H-1594	H-1594	BW	AFGHANISTAN	0
Australia Hot	AH156	6772288		H-1624	H-1624	BW	AFGHANISTAN	0
Australia Hot	AH157	6772306		H-1647	H-1647	BW	AFGHANISTAN	0
Australia Hot	AH158	6772326		H-1675	H-1675	BW	AFGHANISTAN	0
Australia Hot	AH159	6772344		H-1691	H-1691	BW	AFGHANISTAN	0
Australia Hot	AH160	6772360		H-1705	H-1705	BW	AFGHANISTAN	0
Australia Hot	AH161	6772318		H-1659	H-1659	BW	AFGHANISTAN	0
Australia Hot	AH162	6772400		W21B	W21B	BW	PAKISTAN	0
Australia Hot	AH163	6772420		W93	W93	BW	PAKISTAN	0
Australia Hot	AH164	6772062		AMC-157	AMC-157	BW	IRAN	0
Australia Hot	AH165	6772392		W164	W164	BW	INDIA	0
Australia Hot	AH166	6772068		AMC-71	AMC-71	BW	IRAQ	0
Australia Hot	AH167	6772264		H-1597A	H-1597A	BW	AFGHANISTAN	0
Australia Hot	AH168	6772290		H-1627	H-1627	BW	AFGHANISTAN	0
Australia Hot	AH169	6772308		H-1648	H-1648	BW	AFGHANISTAN	0
Australia Hot	AH170	6772328		H-1678	H-1678	BW	AFGHANISTAN	0
Australia Hot	AH171	6772346		H-1694	H-1694	BW	AFGHANISTAN	0
Australia Hot	AH172	6772362		H-1706	H-1706	BW	AFGHANISTAN	0
Australia Hot	AH173	6771964		INDIA-211	INDIA-211	BW	INDIA	0
Australia Hot	AH174	6772402		W22A	W22A	BW	PAKISTAN	0
Australia Hot	AH175	6772422		W94	W94	BW	PAKISTAN	0
Australia Hot	AH176	6772064		AMC-21	AMC-21	BW	TURKEY	0
Australia Hot	AH177	6772394		W165	W165	BW	INDIA	0
Australia Hot	AH178	6772266		H-1597B	H-1597B	BW	AFGHANISTAN	0
Australia Hot	AH179	6772292		H-1630	H-1630	BW	AFGHANISTAN	0
Australia Hot	AH180	6772310		H-1649	H-1649	BW	AFGHANISTAN	0
Australia Hot	AH181	6772330		H-1681A	H-1681A	BW	AFGHANISTAN	0
Australia Hot	AH182	6772348		H-1695	H-1695	BW	AFGHANISTAN	0
Australia Hot	AH183	6772364		H-1709	H-1709	BW	AFGHANISTAN	0
Australia Hot	AH184	6771964		INDIA-211	INDIA-211	BW	INDIA	0
Australia Hot	AH185	6772408		W23	W23	BW	PAKISTAN	0
Australia Hot	AH186	6772424		W95	W95	BW	PAKISTAN	0
Australia Hot	AH187	6772058		AMC-125	AMC-125	BW	IRAN	0
Australia Hot	AH188	65887		W167	W167	BW	INDIA	0
Australia Hot	AH190	6771990		INDIA-56	INDIA-56	BW	INDIA	0
Australia Hot	AH191	242275		INDIA-134	INDIA-134	BW	PAKISTAN	0
Australia Hot	AH192	6771962		INDIA-210	INDIA-210	BW	INDIA	0
Australia Hot	AH193	242381		INDIA-323	INDIA-323	BW	PAKISTAN	0
Australia Hot	AH194	6772008		IRAQ-31	IRAQ-31	BW	IRAQ	0
Australia Hot	AH195	242678		IRAQ-35	IRAQ-35	BW	IRAQ	0
Australia Hot	AH196	2447402		IRAQ 48	IRAQ 48	BW	IRAQ	0
Australia Hot	AH197	246540		PERSIA-7	PERSIA-7	BW	IRAN	0
Australia Hot	AH198	6772052		PERSIA-80	PERSIA-80	BW	IRAN	0
Australia Hot	AH199	6772038		PERSIA-121	PERSIA-121	BW	IRAN	0
Australia Hot	AH200	240601		H-11	H-11	BW	AFGHANISTAN	0
Australia Hot	AH201	6771978		INDIA-43	INDIA-43	BW	INDIA	0
Australia Hot	AH202	242404		INDIA-57	INDIA-57	BW	INDIA	0
Australia Hot	AH203	318157		INDIA-163	INDIA-163	BW	INDIA	0
Australia Hot	AH204	6771964		INDIA-211	INDIA-211	BW	INDIA	0
Australia Hot	AH205	242383		INDIA-325	INDIA-325	BW	INDIA	0
Australia Hot	AH206	6772006		IRAQ-29	IRAQ-29	BW	IRAQ	0
Australia Hot	AH207	6772012		IRAQ-36	IRAQ-36	BW	IRAQ	0
Australia Hot	AH208	242686		IRAQ-50	IRAQ-50	BW	IRAQ	0
Australia Hot	AH209	246540		PERSIA-7	PERSIA-7	BW	IRAN	0
Australia Hot	AH210	6772054		PERSIA-88	PERSIA-88	BW	IRAN	0
Australia Hot	AH211	6772040		PERSIA-122	PERSIA-122	BW	IRAN	0
Australia Hot	AH212	6772366		H-339	H-339	BW	AFGHANISTAN	0
Australia Hot	AH213	6771982		INDIA-46	INDIA-46	BW	INDIA	0
Australia Hot	AH214	6771992		INDIA-58	INDIA-58	BW	INDIA	0
Australia Hot	AH215	6771960		INDIA-168	INDIA-168	BW	INDIA	0
Australia Hot	AH216	242332		INDIA-223	INDIA-223	BW	INDIA	0
Australia Hot	AH217	242383		INDIA-325	INDIA-325	BW	INDIA	0
Australia Hot	AH218	6772008		IRAQ-31	IRAQ-31	BW	IRAQ	0
Australia Hot	AH219	6772014		IRAQ-37	IRAQ-37	BW	IRAQ	0
Australia Hot	AH220	6772050		PERSIA-4	PERSIA-4	BW	IRAN	0
Australia Hot	AH221	6772030		PERSIA-11	PERSIA-11	BW	IRAN	0
Australia Hot	AH222	6772054		PERSIA-88	PERSIA-88	BW	IRAN	0
Australia Hot	AH223	242327		INDIA-214	INDIA-214	BW	INDIA	0
Australia Hot	AH224	6772368		H-340	H-340	BW	AFGHANISTAN	0
Australia Hot	AH225	318155		INDIA-50	INDIA-50	BW	INDIA	0
Australia Hot	AH226	6771994		INDIA-59	INDIA-59	BW	INDIA	0
Australia Hot	AH227	242323		INDIA-209	INDIA-209	BW	PAKISTAN	0
Australia Hot	AH228	242338		INDIA-227	INDIA-227	BW	INDIA	0
Australia Hot	AH229	242671		IRAQ-1	IRAQ-1	BW	IRAQ	0
Australia Hot	AH230	242674		IRAQ-32	IRAQ-32	BW	IRAQ	0
Australia Hot	AH231	6772016		IRAQ-38	IRAQ-38	BW	IRAQ	0
Australia Hot	AH232	246531		PERSIA-6	PERSIA-6	BW	IRAN	0
Australia Hot	AH233	6772030		PERSIA-11	PERSIA-11	BW	IRAN	0
Australia Hot	AH234	6772056		PERSIA-90	PERSIA-90	BW	IRAN	0
Australia Hot	AH235	242327		INDIA-214	INDIA-214	BW	INDIA	0
Australia Hot	AH236	6772370		H-341	H-341	BW	AFGHANISTAN	0
Australia Hot	AH237	318156		INDIA-51	INDIA-51	BW	INDIA	0
Australia Hot	AH238	242249		INDIA-101	INDIA-101	BW	INDIA	0
Australia Hot	AH239	242323		INDIA-209	INDIA-209	BW	PAKISTAN	0
Australia Hot	AH240	242338		INDIA-227	INDIA-227	BW	INDIA	0
Australia Hot	AH241	6771996		IRAQ-21	IRAQ-21	BW	IRAQ	0
Australia Hot	AH242	6772010		IRAQ-33	IRAQ-33	BW	IRAQ	0
Australia Hot	AH243	6772018		IRAQ-39	IRAQ-39	BW	IRAQ	0
Australia Hot	AH244	246531		PERSIA-6	PERSIA-6	BW	IRAN	0
Australia Hot	AH245	246509		PERSIA-21	PERSIA-21	BW	IRAN	0
Australia Hot	AH246	6772028		PERSIA-102	PERSIA-102	BW	IRAN	0
Australia Hot	AH247	242327		INDIA-214	INDIA-214	BW	INDIA	0
Australia Hot	AH248	6772372		H-342	H-342	BW	AFGHANISTAN	0
Australia Hot	AH249	242400		INDIA-52	INDIA-52	BW	INDIA	0
Australia Hot	AH250	242251		INDIA-107	INDIA-107	BW	INDIA	0
Australia Hot	AH251	242323		INDIA-209	INDIA-209	BW	PAKISTAN	0
Australia Hot	AH252	242380		INDIA-321	INDIA-321	BW	INDIA	0
Australia Hot	AH253	6771998		IRAQ-23	IRAQ-23	BW	IRAQ	0
Australia Hot	AH254	6772010		IRAQ-33	IRAQ-33	BW	IRAQ	0
Australia Hot	AH255	242680		IRAQ-40	IRAQ-40	BW	IRAQ	0
Australia Hot	AH256	246531		PERSIA-6	PERSIA-6	BW	IRAN	0
Australia Hot	AH257	246509		PERSIA-21	PERSIA-21	BW	IRAN	0
Australia Hot	AH258	246495		PERSIA-111	PERSIA-111	BW	IRAN	0
Australia Hot	AH259	242332		INDIA-223	INDIA-223	BW	INDIA	0
Australia Hot	AH260	242327		INDIA-214	INDIA-214	BW	INDIA	0
Australia Hot	AH261	6771986		INDIA-53	INDIA-53	BW	INDIA	0
Australia Hot	AH262	242253		INDIA-108	INDIA-108	BW	INDIA	0
Australia Hot	AH263	242323		INDIA-209	INDIA-209	BW	PAKISTAN	0
Australia Hot	AH264	245958		PASHMAK	PASHMAK	BW	#N/A	0
Australia Hot	AH265	6772002		IRAQ-26	IRAQ-26	BW	IRAQ	0
Australia Hot	AH266	242676		IRAQ-34	IRAQ-34	BW	IRAQ	0
Australia Hot	AH267	6772020		IRAQ-42	IRAQ-42	BW	IRAQ	0
Australia Hot	AH268	246540		PERSIA-7	PERSIA-7	BW	IRAN	0
Australia Hot	AH269	6772046		PERSIA-28	PERSIA-28	BW	IRAN	0
Australia Hot	AH270	6772034		PERSIA-118	PERSIA-118	BW	IRAN	0
Australia Hot	AH271	242332		INDIA-223	INDIA-223	BW	INDIA	0
Australia Hot	AH272	6771988		INDIA-54	INDIA-54	BW	INDIA	0
Australia Hot	AH273	242269		INDIA-120	INDIA-120	BW	INDIA	0
Australia Hot	AH274	242323		INDIA-209	INDIA-209	BW	PAKISTAN	0
Australia Hot	AH275	242381		INDIA-323	INDIA-323	BW	PAKISTAN	0
Australia Hot	AH276	6772004		IRAQ-27	IRAQ-27	BW	IRAQ	0
Australia Hot	AH277	6772010		IRAQ-33	IRAQ-33	BW	IRAQ	0
Australia Hot	AH278	6772022		IRAQ-47	IRAQ-47	BW	IRAQ	0
Australia Hot	AH279	246540		PERSIA-7	PERSIA-7	BW	IRAN	0
Australia Hot	AH280	6772048		PERSIA-29	PERSIA-29	BW	IRAN	0
Australia Hot	AH281	6772036		PERSIA-119	PERSIA-119	BW	IRAN	0
Australia Hot	AH282	242332		INDIA-223	INDIA-223	BW	INDIA	0
