# Supplementary material for: Exploring and Mobilizing the Gene Bank Biodiversity for Wheat Improvement
Source: PLoS One. 2015 Jul 15;10(7):e0132112. doi: 10.1371/journal.pone.0132112 (PMC4503568; doi:10.1371/journal.pone.0132112)
Supplement: S5 Table — (XLSX) [file pone.0132112.s013.xlsx]

## Sheet: Sheet1
Table S5	Review of wheat diversity studies using different marker systems
Marker	Wheat genotypes	Mean gene diversity Index/PIC*	Reference
SSR	Chinese winter wheat cultivars	0.6	Chen et al. 2012 PLOS one 7 (9): e44510
SSR	US elite winter wheat	0.54	Zhang et al. 2010 The Plant Genome Journal 3: 117-127
SSR	Bread wheat accessions from five continents	0.77	Huang et al. 2002 Theor Appl Genet 105:699-707
DArT	European hexaploid breadwheat	0.38	Nielsen et al. 2014 PLOS one 9 (4):e94000
SSR and AFLP	Argentinian bread wheat cultivars	0.3	Manifesto et al. 2001 Crop Sci 41: 682-690
		0.72
SSR	Chinese modern wheat varieties	0.69	Hao et al. 2006 Sci China: Ser Life Sci 2006 49 (3): 218-226
SSR	Turkish bread wheat genotypes	0.52	Akfirat and Uncouglu 2013 Biochem Genet 51:223-229
SSR	Chinese bread wheat	0.65	Hao et al. 2011 6(2): e17279
RFLP	Common wheat with different geographical or breeding programs origins	0.25	Kim and Ward 2000 Euphytica 115:197-208
SSR	Bread wheat genotypes from six continents	0.65	Prasad et al. 2000 Theor Appl Genet 100:584-592
SSR	European bread wheat varieties	0.65	Roussel et al. 2005 111: 162-170
SSR	French bread wheat accessions	0.662	Roussel et al. 2004 Theor Appl Genet 108:920-930
SSR	Bread wheat accessions from National Plant Genebank of Iran	0.47	Naghavi et al. 2009 Genet Resour Crop Evol 56:499-506
SNP	Spring and winter wheat cultivars across US and Mexico	0.2	Chao et al. 2010 BMC Genomics 11:727
SNP	Wheat accessions from wheat growing regions in United States, China, Europe and Australia	0.36**	Cavanagh et al. 2013 PNAS
SNP	US wheat cultivars	0.18	Chao et al. 2009 Mol Breed 23: 23-33
SNP	Wheat accessions from diverse geographic origins and growth habit from INRA collection	0.27	Somers et al. 2003 46 (3): 431-437
SNP	wheat lines from diverse origins	0.15 to 0.24 in different geographic origins***	Wang et al. 2010
* For multiallelic codominant markers such as SSRs and RFLPs, Nei's diversity index and PIC range from 0 to 1. For dominant markers and for co-dominant biallelic SNPs, Nei's diversity index and PIC range from 0 to 0.5.
** Tajima's π
*** mean heterozygosity
